# Supplementary material for: R2R3-MYBs in Durum Wheat: Genome-Wide Identification, Poaceae-Specific Clusters, Expression, and Regulatory Dynamics Under Abiotic Stresses
Source: Front Plant Sci. 2022 Jun 20;13:896945. doi: 10.3389/fpls.2022.896945 (PMC9252425; doi:10.3389/fpls.2022.896945)
Supplement: Supplementary file 2 [file Table_2.xlsx]

## Sheet: 2A_Structural properties
Supplementary Table 2A. Chromosome location, transcripts and intron number of the MYB genes
Ensembl_gene_id	NAME	Chromosome/scaffold.name	start_position	end_position	Strand	transcript_ID	n_introns_gtf
TRITD1Av1G009570	TdMYB1A001	1A	20670835	20671733	1	TRITD1Av1G009570.1	1
TRITD1Av1G026820	TdMYB1A002	1A	56834557	56835796	1	TRITD1Av1G026820.1	1
TRITD1Av1G030230	TdMYB1A003	1A	64709329	64710870	1	TRITD1Av1G030230.2	2
TRITD1Av1G038350	TdMYB1A004	1A	86821384	86838357	-1	TRITD1Av1G038350.1	2
TRITD1Av1G039510	TdMYB1A005	1A	90589999	90599447	1	TRITD1Av1G039510.2	2
TRITD1Av1G097550	TdMYB1A006	1A	266940787	266942538	-1	TRITD1Av1G097550.1	2
TRITD1Av1G131700	TdMYB1A007	1A	355677121	355678606	1	TRITD1Av1G131700.1	2
TRITD1Av1G161280	TdMYB1A008	1A	436268556	436269750	1	TRITD1Av1G161280.1	2
TRITD1Av1G168580	TdMYB1A009	1A	455378854	455379696	-1	TRITD1Av1G168580.1	1
TRITD1Av1G185000	TdMYB1A010	1A	491891514	491894686	-1	TRITD1Av1G185000.2	3
TRITD1Av1G205720	TdMYB1A011	1A	536078613	536079633	1	TRITD1Av1G205720.1	1
TRITD1Av1G205740	TdMYB1A012	1A	536240109	536241140	1	TRITD1Av1G205740.1	1
TRITD1Av1G205750	TdMYB1A013	1A	536248392	536249400	-1	TRITD1Av1G205750.3	1
TRITD1Av1G205760	TdMYB1A014	1A	536263962	536264923	-1	TRITD1Av1G205760.2	1
TRITD1Av1G208130	TdMYB1A015	1A	542552644	542553811	-1	TRITD1Av1G208130.2	1
TRITD1Av1G216690	TdMYB1A016	1A	559861240	559862258	1	TRITD1Av1G216690.1	1
TRITD2Av1G015370	TdMYB2A017	2A	29378377	29380761	-1	TRITD2Av1G015370.1	2
TRITD2Av1G024990	TdMYB2A018	2A	50064821	50065801	-1	TRITD2Av1G024990.1	0
TRITD2Av1G045170	TdMYB2A019	2A	99730480	99741162	-1	TRITD2Av1G045170.2	1
TRITD2Av1G045220	TdMYB2A020	2A	99892008	99892915	-1	TRITD2Av1G045220.1	1
TRITD2Av1G047010	TdMYB2A021	2A	103502164	103503231	1	TRITD2Av1G047010.1	1
TRITD2Av1G047580	TdMYB2A022	2A	104648329	104652583	1	TRITD2Av1G047580.5	11
TRITD2Av1G077240	TdMYB2A023	2A	182709707	182711004	1	TRITD2Av1G077240.1	2
TRITD2Av1G098880	TdMYB2A024	2A	245694947	245696267	1	TRITD2Av1G098880.1	2
TRITD2Av1G199440	TdMYB2A025	2A	552755801	552757913	1	TRITD2Av1G199440.3	2
TRITD2Av1G202420	TdMYB2A026	2A	561009521	561010771	-1	TRITD2Av1G202420.1	2
TRITD2Av1G218280	TdMYB2A027	2A	601218012	601220267	-1	TRITD2Av1G218280.1	2
TRITD2Av1G220910	TdMYB2A028	2A	606219460	606220667	-1	TRITD2Av1G220910.1	2
TRITD2Av1G221060	TdMYB2A029	2A	606421711	606423714	-1	TRITD2Av1G221060.1	2
TRITD2Av1G221150	TdMYB2A030	2A	606569618	606670793	-1	TRITD2Av1G221150.2	2
TRITD2Av1G225810	TdMYB2A031	2A	618991705	618993612	1	TRITD2Av1G225810.1	2
TRITD2Av1G244360	TdMYB2A032	2A	667082097	667083840	-1	TRITD2Av1G244360.1	2
TRITD2Av1G253680	TdMYB2A033	2A	687054037	687055144	-1	TRITD2Av1G253680.1	1
TRITD2Av1G253690	TdMYB2A034	2A	687094437	687095568	-1	TRITD2Av1G253690.1	1
TRITD2Av1G254090	TdMYB2A035	2A	687911074	687912364	-1	TRITD2Av1G254090.1	2
TRITD2Av1G255320	TdMYB2A036	2A	690641273	690642363	1	TRITD2Av1G255320.1	1
TRITD2Av1G255330	TdMYB2A037	2A	690735103	690736263	1	TRITD2Av1G255330.2	1
TRITD2Av1G255340	TdMYB2A038	2A	690744992	690746119	1	TRITD2Av1G255340.2	1
TRITD2Av1G255350	TdMYB2A039	2A	691248651	691250005	1	TRITD2Av1G255350.2	1
TRITD2Av1G285890	TdMYB2A040	2A	755188307	755189861	1	TRITD2Av1G285890.1	2
TRITD3Av1G010860	TdMYB3A041	3A	20564451	20565586	1	TRITD3Av1G010860.2	1
TRITD3Av1G027730	TdMYB3A042	3A	55772968	55773908	1	TRITD3Av1G027730.1	1
TRITD3Av1G033470	TdMYB3A043	3A	67993168	67994173	-1	TRITD3Av1G033470.1	2
TRITD3Av1G046610	TdMYB3A044	3A	103313889	103317129	-1	TRITD3Av1G046610.1	2
TRITD3Av1G093070	TdMYB3A045	3A	231228730	231230180	-1	TRITD3Av1G093070.2	2
TRITD3Av1G121270	TdMYB3A046	3A	334690557	334691724	1	TRITD3Av1G121270.1	2
TRITD3Av1G152340	TdMYB3A047	3A	432942625	432943384	-1	TRITD3Av1G152340.1	1
TRITD3Av1G168410	TdMYB3A048	3A	473716268	473717724	-1	TRITD3Av1G168410.2	3
TRITD3Av1G170610	TdMYB3A049	3A	478876918	478877958	1	TRITD3Av1G170610.2	2
TRITD3Av1G172210	TdMYB3A050	3A	481986850	481987721	-1	TRITD3Av1G172210.1	1
TRITD3Av1G186610	TdMYB3A051	3A	517142679	517144114	-1	TRITD3Av1G186610.1	2
TRITD3Av1G207740	TdMYB3A052	3A	574274464	574279949	1	TRITD3Av1G207740.1	3
TRITD3Av1G222290	TdMYB3A053	3A	609775892	609778006	-1	TRITD3Av1G222290.1	2
TRITD3Av1G239730	TdMYB3A054	3A	651517076	651518002	1	TRITD3Av1G239730.1	0
TRITD3Av1G249330	TdMYB3A055	3A	673520768	673521636	-1	TRITD3Av1G249330.1	1
TRITD3Av1G260970	TdMYB3A056	3A	694983038	694991683	1	TRITD3Av1G260970.3	2
TRITD3Av1G286170	TdMYB3A057	3A	743609528	743610465	-1	TRITD3Av1G286170.2	1
TRITD4Av1G000100	TdMYB3A058	4A	338574	339395	-1	TRITD4Av1G000100.1	0
TRITD4Av1G029120	TdMYB4A059	4A	69795623	69798673	1	TRITD4Av1G029120.1	1
TRITD4Av1G029150	TdMYB4A060	4A	69810409	69811149	1	TRITD4Av1G029150.1	0
TRITD4Av1G054810	TdMYB4A061	4A	135083366	135084889	-1	TRITD4Av1G054810.1	2
TRITD4Av1G057610	TdMYB4A062	4A	142799625	142804677	-1	TRITD4Av1G057610.1	2
TRITD4Av1G058610	TdMYB4A063	4A	145451852	145453305	1	TRITD4Av1G058610.1	1
TRITD4Av1G135660	TdMYB4A064	4A	430475438	430481853	-1	TRITD4Av1G135660.2	1
TRITD4Av1G136700	TdMYB4A065	4A	433843531	433844463	-1	TRITD4Av1G136700.2	2
TRITD4Av1G155930	TdMYB4A066	4A	482609246	482610278	-1	TRITD4Av1G155930.2	1
TRITD4Av1G161800	TdMYB4A067	4A	497349449	497351779	-1	TRITD4Av1G161800.1	1
TRITD4Av1G171580	TdMYB4A068	4A	525985199	525986551	1	TRITD4Av1G171580.1	2
TRITD4Av1G190440	TdMYB4A069	4A	567360822	567362239	-1	TRITD4Av1G190440.1	3
TRITD4Av1G209780	TdMYB4A070	4A	604117929	604119302	-1	TRITD4Av1G209780.1	2
TRITD4Av1G227090	TdMYB4A071	4A	637282331	637283365	-1	TRITD4Av1G227090.1	2
TRITD4Av1G256700	TdMYB4A072	4A	719690567	719942447	1	TRITD4Av1G256700.1	2
TRITD4Av1G256770	TdMYB4A073	4A	720070558	720071915	1	TRITD4Av1G256770.3	2
TRITD5Av1G041490	TdMYB4A074	5A	100378242	100379336	1	TRITD5Av1G041490.1	0
TRITD5Av1G044060	TdMYB5A075	5A	110781806	110784795	1	TRITD5Av1G044060.1	4
TRITD5Av1G046770	TdMYB5A076	5A	117512346	117513980	-1	TRITD5Av1G046770.2	2
TRITD5Av1G057530	TdMYB5A077	5A	147806204	147808444	1	TRITD5Av1G057530.1	1
TRITD5Av1G108560	TdMYB5A078	5A	309479419	309480508	1	TRITD5Av1G108560.1	1
TRITD5Av1G118710	TdMYB5A079	5A	333601498	333602749	-1	TRITD5Av1G118710.1	1
TRITD5Av1G144700	TdMYB5A080	5A	404716354	404717543	-1	TRITD5Av1G144700.1	2
TRITD5Av1G182550	TdMYB5A081	5A	496675292	496678107	-1	TRITD5Av1G182550.2	1
TRITD5Av1G185470	TdMYB5A082	5A	502106688	502107611	-1	TRITD5Av1G185470.4	1
TRITD5Av1G208870	TdMYB5A083	5A	558995932	559001918	-1	TRITD5Av1G208870.3	2
TRITD5Av1G238760	TdMYB5A084	5A	621954256	621955108	1	TRITD5Av1G238760.1	1
TRITD5Av1G244760	TdMYB5A085	5A	636554058	636554953	1	TRITD5Av1G244760.1	1
TRITD5Av1G251090	TdMYB5A086	5A	651012846	651014121	-1	TRITD5Av1G251090.1	2
TRITD6Av1G007200	TdMYB5A087	6A	16750801	16752428	1	TRITD6Av1G007200.1	2
TRITD6Av1G046350	TdMYB6A088	6A	107398676	107400093	-1	TRITD6Av1G046350.2	2
TRITD6Av1G075070	TdMYB6A089	6A	185039817	185040713	-1	TRITD6Av1G075070.1	0
TRITD6Av1G109670	TdMYB6A090	6A	298503709	298508094	-1	TRITD6Av1G109670.9	6
TRITD6Av1G143210	TdMYB6A091	6A	418205710	418206480	1	TRITD6Av1G143210.1	0
TRITD6Av1G143260	TdMYB6A092	6A	418335071	418335844	1	TRITD6Av1G143260.1	0
TRITD6Av1G143270	TdMYB6A093	6A	418453514	418457241	1	TRITD6Av1G143270.2	0
TRITD6Av1G143280	TdMYB6A094	6A	418597870	418598622	1	TRITD6Av1G143280.1	0
TRITD6Av1G143290	TdMYB6A095	6A	418693841	418694566	1	TRITD6Av1G143290.1	0
TRITD6Av1G146010	TdMYB6A096	6A	425633292	425634329	1	TRITD6Av1G146010.1	2
TRITD6Av1G152410	TdMYB6A097	6A	442968169	442970443	1	TRITD6Av1G152410.1	2
TRITD6Av1G169300	TdMYB6A098	6A	487349469	487350776	1	TRITD6Av1G169300.2	2
TRITD6Av1G183650	TdMYB6A099	6A	522948666	522950167	-1	TRITD6Av1G183650.2	2
TRITD6Av1G194500	TdMYB6A100	6A	549292483	549293682	1	TRITD6Av1G194500.1	2
TRITD6Av1G194510	TdMYB6A101	6A	549379854	549381091	1	TRITD6Av1G194510.1	2
TRITD6Av1G206130	TdMYB6A102	6A	573640743	573642983	-1	TRITD6Av1G206130.1	3
TRITD7Av1G006440	TdMYB6A103	7A	10439367	10440745	-1	TRITD7Av1G006440.1	2
TRITD7Av1G006480	TdMYB7A104	7A	10552887	10554212	-1	TRITD7Av1G006480.1	2
TRITD7Av1G035980	TdMYB7A105	7A	75660441	75662744	1	TRITD7Av1G035980.1	2
TRITD7Av1G038860	TdMYB7A106	7A	81343535	81345901	-1	TRITD7Av1G038860.2	2
TRITD7Av1G053110	TdMYB7A107	7A	117987002	117987868	1	TRITD7Av1G053110.1	1
TRITD7Av1G058060	TdMYB7A108	7A	131420436	131421569	1	TRITD7Av1G058060.1	2
TRITD7Av1G070470	TdMYB7A109	7A	164904267	164905270	1	TRITD7Av1G070470.1	2
TRITD7Av1G096030	TdMYB7A110	7A	232707416	232709194	1	TRITD7Av1G096030.1	2
TRITD7Av1G114530	TdMYB7A111	7A	282321578	282322300	-1	TRITD7Av1G114530.1	0
TRITD7Av1G157180	TdMYB7A112	7A	424165142	424166913	1	TRITD7Av1G157180.1	2
TRITD7Av1G177140	TdMYB7A113	7A	481763136	481764239	-1	TRITD7Av1G177140.1	3
TRITD7Av1G203290	TdMYB7A114	7A	546870065	546873215	-1	TRITD7Av1G203290.1	3
TRITD7Av1G223690	TdMYB7A115	7A	600597284	600598184	-1	TRITD7Av1G223690.1	1
TRITD7Av1G244610	TdMYB7A116	7A	647840901	647844946	1	TRITD7Av1G244610.2	2
TRITD7Av1G269510	TdMYB7A117	7A	702063227	702064120	1	TRITD7Av1G269510.1	0
TRITD7Av1G269520	TdMYB7A118	7A	702070651	702071526	1	TRITD7Av1G269520.1	0
TRITD1Bv1G004300	TdMYB7A119	1B	9711109	9714763	-1	TRITD1Bv1G004300.1	2
TRITD1Bv1G004350	TdMYB1B120	1B	9948983	9952894	1	TRITD1Bv1G004350.1	2
TRITD1Bv1G013050	TdMYB1B121	1B	32307767	32308685	1	TRITD1Bv1G013050.1	1
TRITD1Bv1G034590	TdMYB1B122	1B	93544573	93545811	-1	TRITD1Bv1G034590.1	1
TRITD1Bv1G037500	TdMYB1B123	1B	102318877	102325802	1	TRITD1Bv1G037500.1	2
TRITD1Bv1G039500	TdMYB1B124	1B	108722504	108724051	1	TRITD1Bv1G039500.3	2
TRITD1Bv1G100870	TdMYB1B125	1B	300031301	300033063	-1	TRITD1Bv1G100870.1	2
TRITD1Bv1G126350	TdMYB1B126	1B	384267618	384269033	1	TRITD1Bv1G126350.1	2
TRITD1Bv1G148030	TdMYB1B127	1B	458873651	458874813	-1	TRITD1Bv1G148030.2	2
TRITD1Bv1G154540	TdMYB1B128	1B	480807186	480808023	-1	TRITD1Bv1G154540.1	1
TRITD1Bv1G173280	TdMYB1B129	1B	535508714	535512145	-1	TRITD1Bv1G173280.2	3
TRITD1Bv1G194250	TdMYB1B130	1B	595510806	595511950	-1	TRITD1Bv1G194250.2	1
TRITD1Bv1G199880	TdMYB1B131	1B	609104287	609109313	1	TRITD1Bv1G199880.2	1
TRITD1Bv1G205600	TdMYB1B132	1B	626984056	626985098	1	TRITD1Bv1G205600.1	1
TRITD2Bv1G020620	TdMYB1B133	2B	44462433	44464771	-1	TRITD2Bv1G020620.1	2
TRITD2Bv1G032330	TdMYB2B134	2B	77579882	77580880	1	TRITD2Bv1G032330.1	0
TRITD2Bv1G058650	TdMYB2B135	2B	151791344	151792202	1	TRITD2Bv1G058650.1	1
TRITD2Bv1G058760	TdMYB2B136	2B	152061682	152062995	1	TRITD2Bv1G058760.1	1
TRITD2Bv1G060490	TdMYB2B137	2B	157110105	157111139	1	TRITD2Bv1G060490.1	1
TRITD2Bv1G061120	TdMYB2B138	2B	158432433	158437160	-1	TRITD2Bv1G061120.10	11
TRITD2Bv1G085850	TdMYB2B139	2B	227358207	227359480	1	TRITD2Bv1G085850.1	2
TRITD2Bv1G097990	TdMYB2B140	2B	266970468	266971805	-1	TRITD2Bv1G097990.1	2
TRITD2Bv1G162800	TdMYB2B141	2B	481854224	481856356	1	TRITD2Bv1G162800.2	2
TRITD2Bv1G165690	TdMYB2B142	2B	490363198	490364450	-1	TRITD2Bv1G165690.1	2
TRITD2Bv1G181360	TdMYB2B143	2B	536187263	536189380	-1	TRITD2Bv1G181360.1	2
TRITD2Bv1G183230	TdMYB2B144	2B	540635545	540636772	-1	TRITD2Bv1G183230.1	2
TRITD2Bv1G183370	TdMYB2B145	2B	540943210	541159134	-1	TRITD2Bv1G183370.5	2
TRITD2Bv1G183410	TdMYB2B146	2B	541294548	541296907	-1	TRITD2Bv1G183410.1	2
TRITD2Bv1G183440	TdMYB2B147	2B	541438245	541440260	-1	TRITD2Bv1G183440.1	2
TRITD2Bv1G188380	TdMYB2B148	2B	557708354	557709844	1	TRITD2Bv1G188380.1	2
TRITD2Bv1G204990	TdMYB2B149	2B	612758980	612760565	-1	TRITD2Bv1G204990.1	2
TRITD2Bv1G217080	TdMYB2B150	2B	650893626	650894908	1	TRITD2Bv1G217080.2	2
TRITD2Bv1G217170	TdMYB2B151	2B	651467146	651468455	1	TRITD2Bv1G217170.1	2
TRITD2Bv1G217740	TdMYB2B152	2B	652933793	653002906	1	TRITD2Bv1G217740.1	1
TRITD2Bv1G253750	TdMYB2B153	2B	758629572	758632533	1	TRITD2Bv1G253750.1	4
TRITD3Bv1G009950	TdMYB2B154	3B	20687054	20688210	-1	TRITD3Bv1G009950.2	1
TRITD3Bv1G031790	TdMYB3B155	3B	83063102	83064048	1	TRITD3Bv1G031790.1	1
TRITD3Bv1G041490	TdMYB3B156	3B	110849412	110850437	-1	TRITD3Bv1G041490.1	2
TRITD3Bv1G093860	TdMYB3B157	3B	265527140	265528523	-1	TRITD3Bv1G093860.1	2
TRITD3Bv1G104140	TdMYB3B158	3B	312084808	312085980	1	TRITD3Bv1G104140.1	2
TRITD3Bv1G134760	TdMYB3B159	3B	420307321	420308084	-1	TRITD3Bv1G134760.1	1
TRITD3Bv1G146500	TdMYB3B160	3B	454990490	454991934	-1	TRITD3Bv1G146500.2	3
TRITD3Bv1G149310	TdMYB3B161	3B	461917096	461918156	1	TRITD3Bv1G149310.2	2
TRITD3Bv1G152230	TdMYB3B162	3B	469726734	469730606	-1	TRITD3Bv1G152230.2	2
TRITD3Bv1G158850	TdMYB3B163	3B	488155443	488156673	1	TRITD3Bv1G158850.1	2
TRITD3Bv1G187900	TdMYB3B164	3B	573023891	573030134	1	TRITD3Bv1G187900.1	3
TRITD3Bv1G205810	TdMYB3B165	3B	629681049	629682702	1	TRITD3Bv1G205810.1	1
TRITD3Bv1G207560	TdMYB3B166	3B	636019755	636021940	1	TRITD3Bv1G207560.2	2
TRITD3Bv1G207660	TdMYB3B167	3B	636423730	636426422	1	TRITD3Bv1G207660.1	2
TRITD3Bv1G214900	TdMYB3B168	3B	656406911	656407836	1	TRITD3Bv1G214900.1	1
TRITD3Bv1G231250	TdMYB3B169	3B	702517300	702518220	-1	TRITD3Bv1G231250.1	0
TRITD3Bv1G241070	TdMYB3B170	3B	734123623	734126347	-1	TRITD3Bv1G241070.1	2
TRITD3Bv1G281370	TdMYB3B171	3B	830589167	830590198	-1	TRITD3Bv1G281370.3	1
TRITD4Bv1G016080	TdMYB3B172	4B	39595493	39596824	1	TRITD4Bv1G016080.2	3
TRITD4Bv1G035080	TdMYB4B173	4B	99088779	99090133	1	TRITD4Bv1G035080.1	2
TRITD4Bv1G039440	TdMYB4B174	4B	111356233	111358628	1	TRITD4Bv1G039440.1	1
TRITD4Bv1G056290	TdMYB4B175	4B	166728572	166729581	1	TRITD4Bv1G056290.2	1
TRITD4Bv1G063360	TdMYB4B176	4B	189899947	189900881	1	TRITD4Bv1G063360.1	2
TRITD4Bv1G064320	TdMYB4B177	4B	193159847	193161112	1	TRITD4Bv1G064320.1	1
TRITD4Bv1G112780	TdMYB4B178	4B	397501776	397503235	1	TRITD4Bv1G112780.2	1
TRITD4Bv1G116710	TdMYB4B179	4B	410002106	410006724	1	TRITD4Bv1G116710.1	2
TRITD4Bv1G118730	TdMYB4B180	4B	417566440	417567973	1	TRITD4Bv1G118730.1	2
TRITD4Bv1G140200	TdMYB4B181	4B	487103013	487103747	-1	TRITD4Bv1G140200.1	0
TRITD4Bv1G140220	TdMYB4B182	4B	487108371	487109072	-1	TRITD4Bv1G140220.1	0
TRITD4Bv1G173440	TdMYB4B183	4B	589195024	589195803	-1	TRITD4Bv1G173440.1	0
TRITD4Bv1G183820	TdMYB4B184	4B	617402083	617402925	-1	TRITD4Bv1G183820.1	1
TRITD4Bv1G193370	TdMYB4B185	4B	641835918	641836816	1	TRITD4Bv1G193370.1	1
TRITD4Bv1G200630	TdMYB4B186	4B	658573438	658574717	-1	TRITD4Bv1G200630.1	2
TRITD5Bv1G023620	TdMYB4B187	5B	63361672	63362373	-1	TRITD5Bv1G023620.1	0
TRITD5Bv1G039350	TdMYB5B188	5B	110669972	110671063	-1	TRITD5Bv1G039350.1	0
TRITD5Bv1G041300	TdMYB5B189	5B	115294315	115297377	1	TRITD5Bv1G041300.1	4
TRITD5Bv1G043640	TdMYB5B190	5B	122244483	122246135	-1	TRITD5Bv1G043640.1	2
TRITD5Bv1G051400	TdMYB5B191	5B	141875721	141877963	1	TRITD5Bv1G051400.1	1
TRITD5Bv1G068810	TdMYB5B192	5B	199602252	199603291	-1	TRITD5Bv1G068810.1	2
TRITD5Bv1G090290	TdMYB5B193	5B	265671414	265672512	1	TRITD5Bv1G090290.1	1
TRITD5Bv1G098410	TdMYB5B194	5B	289117145	289118152	-1	TRITD5Bv1G098410.2	1
TRITD5Bv1G124230	TdMYB5B195	5B	368441442	368442449	1	TRITD5Bv1G124230.1	1
TRITD5Bv1G130580	TdMYB5B196	5B	389782059	389783075	1	TRITD5Bv1G130580.1	1
TRITD5Bv1G134610	TdMYB5B197	5B	401436891	401438075	-1	TRITD5Bv1G134610.1	2
TRITD5Bv1G171890	TdMYB5B198	5B	504371718	504374667	-1	TRITD5Bv1G171890.2	1
TRITD5Bv1G175020	TdMYB5B199	5B	512201079	512202000	-1	TRITD5Bv1G175020.1	1
TRITD5Bv1G205200	TdMYB5B200	5B	582566304	582567519	-1	TRITD5Bv1G205200.2	2
TRITD5Bv1G250220	TdMYB5B201	5B	693802421	693804253	1	TRITD5Bv1G250220.1	2
TRITD6Bv1G010730	TdMYB5B202	6B	28670860	28672486	1	TRITD6Bv1G010730.1	2
TRITD6Bv1G079910	TdMYB6B203	6B	241821120	241822013	-1	TRITD6Bv1G079910.1	0
TRITD6Bv1G114040	TdMYB6B204	6B	365802276	365807061	-1	TRITD6Bv1G114040.8	6
TRITD6Bv1G133120	TdMYB6B205	6B	434372702	434373789	-1	TRITD6Bv1G133120.1	2
TRITD6Bv1G134360	TdMYB6B206	6B	438594093	438594824	-1	TRITD6Bv1G134360.1	0
TRITD6Bv1G134380	TdMYB6B207	6B	439010814	439063628	-1	TRITD6Bv1G134380.3	1
TRITD6Bv1G134430	TdMYB6B208	6B	439123841	439124602	-1	TRITD6Bv1G134430.1	0
TRITD6Bv1G138550	TdMYB6B209	6B	453943280	453945543	1	TRITD6Bv1G138550.1	3
TRITD6Bv1G138770	TdMYB6B210	6B	454783718	454786842	1	TRITD6Bv1G138770.2	2
TRITD6Bv1G154920	TdMYB6B211	6B	503068302	503069413	-1	TRITD6Bv1G154920.1	1
TRITD6Bv1G173340	TdMYB6B212	6B	551415979	551416956	1	TRITD6Bv1G173340.1	2
TRITD6Bv1G187300	TdMYB6B213	6B	590954494	590955725	-1	TRITD6Bv1G187300.1	2
TRITD6Bv1G201940	TdMYB6B214	6B	629970219	629972456	-1	TRITD6Bv1G201940.1	2
TRITD7Bv1G007040	TdMYB6B215	7B	18074285	18076584	1	TRITD7Bv1G007040.1	2
TRITD7Bv1G011660	TdMYB7B216	7B	29786972	29789580	-1	TRITD7Bv1G011660.3	2
TRITD7Bv1G034690	TdMYB7B217	7B	97060675	97061807	1	TRITD7Bv1G034690.1	2
TRITD7Bv1G046440	TdMYB7B218	7B	127852344	127853339	1	TRITD7Bv1G046440.1	2
TRITD7Bv1G085160	TdMYB7B219	7B	251545145	251545852	1	TRITD7Bv1G085160.3	0
TRITD7Bv1G116120	TdMYB7B220	7B	366946525	366948403	1	TRITD7Bv1G116120.1	2
TRITD7Bv1G138850	TdMYB7B221	7B	436690986	436692041	1	TRITD7Bv1G138850.2	2
TRITD7Bv1G156840	TdMYB7B222	7B	493556235	493559157	-1	TRITD7Bv1G156840.1	3
TRITD7Bv1G174390	TdMYB7B223	7B	552240338	552241226	1	TRITD7Bv1G174390.1	1
TRITD7Bv1G192660	TdMYB7B224	7B	602907977	602912031	1	TRITD7Bv1G192660.2	2
TRITD7Bv1G221920	TdMYB7B225	7B	689220872	689221684	1	TRITD7Bv1G221920.1	0
TRITD7Bv1G221970	TdMYB7B226	7B	689299389	689300285	1	TRITD7Bv1G221970.1	0
TRITD7Bv1G221990	TdMYB7B227	7B	689322792	689323658	1	TRITD7Bv1G221990.1	0
TRITD0Uv1G004450	TdMYBU228	Un	8835028	8838782	1	TRITD0Uv1G004450.1	2
TRITD0Uv1G008510	TdMYBU229	Un	19913822	19914814	1	TRITD0Uv1G008510.1	1
TRITD0Uv1G008520	TdMYBU230	Un	19925559	20033494	-1	TRITD0Uv1G008520.1	2
TRITD0Uv1G030270	TdMYBU231	Un	72084526	72085487	1	TRITD0Uv1G030270.2	2
TRITD0Uv1G038930	TdMYBU232	Un	93922153	93923190	1	TRITD0Uv1G038930.1	1
TRITD0Uv1G057910	TdMYBU233	Un	143415630	143416782	1	TRITD0Uv1G057910.1	2

## Sheet: 2B_MYB protein PI and MW 
Supplementary Table 2B. Isoelectric point (pI) and Molecular weight for the MYB proteins
Gene SeqID encoding MYB protein	NAME	Theoretical pI	Molecular weight (average)
TRITD1Av1G009570.1	TdMYB1A001	5.84	29528.8
TRITD1Av1G026820.1	TdMYB1A002	6.01	35537.8
TRITD1Av1G030230.2	TdMYB1A003	6.32	47439
TRITD1Av1G038350.1	TdMYB1A004	6.49	45670.8
TRITD1Av1G039510.2	TdMYB1A005	8.25	46362.9
TRITD1Av1G097550.1	TdMYB1A006	6.31	28720.8
TRITD1Av1G131700.1	TdMYB1A007	6.24	28335.1
TRITD1Av1G161280.1	TdMYB1A008	5.85	35334.1
TRITD1Av1G168580.1	TdMYB1A009	9.06	26924.5
TRITD1Av1G185000.2	TdMYB1A010	5.12	50578.2
TRITD1Av1G205720.1	TdMYB1A011	5.05	32621.3
TRITD1Av1G205740.1	TdMYB1A012	5.07	31974.5
TRITD1Av1G205750.3	TdMYB1A013	5.7	32470.3
TRITD1Av1G205760.2	TdMYB1A014	5.52	31987.7
TRITD1Av1G208130.2	TdMYB1A015	9.5	26989.2
TRITD1Av1G216690.1	TdMYB1A016	7.63	32903.5
TRITD2Av1G015370.1	TdMYB2A017	8.53	37824.3
TRITD2Av1G024990.1	TdMYB2A018	5.6	35795.2
TRITD2Av1G045170.2	TdMYB2A019	6.12	38395.5
TRITD2Av1G045220.1	TdMYB2A020	9.51	26182.7
TRITD2Av1G047010.1	TdMYB2A021	8.93	33397.2
TRITD2Av1G047580.5	TdMYB2A022	4.99	82620.6
TRITD2Av1G077240.1	TdMYB2A023	5.98	38605.5
TRITD2Av1G098880.1	TdMYB2A024	7	40769
TRITD2Av1G199440.3	TdMYB2A025	6.38	34864.9
TRITD2Av1G202420.1	TdMYB2A026	5.85	37784.5
TRITD2Av1G218280.1	TdMYB2A027	5.93	29094.4
TRITD2Av1G220910.1	TdMYB2A028	7.01	30437.1
TRITD2Av1G221060.1	TdMYB2A029	6.31	29646.1
TRITD2Av1G221150.2	TdMYB2A030	7.1	30686.5
TRITD2Av1G225810	TdMYB2A031	6.02	30663.4
TRITD2Av1G244360.1	TdMYB2A032	8.26	36578.1
TRITD2Av1G253680.1	TdMYB2A033	5.77	34604.9
TRITD2Av1G253690.1	TdMYB2A034	6.3	35103.6
TRITD2Av1G254090.1	TdMYB2A035	4.84	39334.1
TRITD2Av1G255320.1	TdMYB2A036	5.62	33305.4
TRITD2Av1G255330.2	TdMYB2A037	6.36	36112.8
TRITD2Av1G255340.2	TdMYB2A038	5.87	35144.8
TRITD2Av1G255350.2	TdMYB2A039	5.82	35237.9
TRITD2Av1G285890.1	TdMYB2A040	6.68	38525.4
TRITD3Av1G010860.2	TdMYB3A041	5.65	37137.8
TRITD3Av1G027730	TdMYB3A042	6.01	29748.1
TRITD3Av1G033470.1	TdMYB3A043	5.52	28363.7
TRITD3Av1G046610.1	TdMYB3A044	8.66	41904.1
TRITD3Av1G093070.2	TdMYB3A045	8.35	35812.7
TRITD3Av1G121270.1	TdMYB3A046	5.47	33541.4
TRITD3Av1G152340.1	TdMYB3A047	6.76	23550.3
TRITD3Av1G168410.2	TdMYB3A048	7.12	31227.2
TRITD3Av1G170610.2	TdMYB3A049	5.69	31112.4
TRITD3Av1G172210.1	TdMYB3A050	8.45	28911.7
TRITD3Av1G186610.1	TdMYB3A051	4.87	31431.9
TRITD3Av1G207740.1	TdMYB3A052	4.97	63311.1
TRITD3Av1G222290.1	TdMYB3A053	6.15	44282.7
TRITD3Av1G239730.1	TdMYB3A054	6.35	33923.8
TRITD3Av1G249330.1	TdMYB3A055	9.3	28431.8
TRITD3Av1G260970.3	TdMYB3A056	5.4	27764.2
TRITD3Av1G286170.2	TdMYB3A057	8.69	29114.5
TRITD4Av1G000100.1	TdMYB3A058	9.69	29059.2
TRITD4Av1G029120.1	TdMYB4A059	9.13	35717.5
TRITD4Av1G029150.1	TdMYB4A060	7.54	26799.6
TRITD4Av1G054810.1	TdMYB4A061	5.56	32636.4
TRITD4Av1G057610.1	TdMYB4A062	5.19	37722.9
TRITD4Av1G058610.1	TdMYB4A063	4.8	35147.1
TRITD4Av1G135660	TdMYB4A064	5.7	32355.9
TRITD4Av1G136700	TdMYB4A065	8.76	27342.2
TRITD4Av1G155930.2	TdMYB4A066	6.59	33579.7
TRITD4Av1G161800.1	TdMYB4A067	9.58	29839.2
TRITD4Av1G171580.1	TdMYB4A068	9.52	41459.2
TRITD4Av1G190440.1	TdMYB4A069	6.76	30558.2
TRITD4Av1G209780.1	TdMYB4A070	7.64	31070.2
TRITD4Av1G227090.1	TdMYB4A071	7.12	27383.5
TRITD4Av1G256700.1	TdMYB4A072	5.63	35772.2
TRITD4Av1G256770.3	TdMYB4A073	6.14	36841.6
TRITD5Av1G041490.1	TdMYB4A074	9.45	41783.7
TRITD5Av1G044060.1	TdMYB5A075	9.77	36202.4
TRITD5Av1G046770.2	TdMYB5A076	5.47	31726.1
TRITD5Av1G057530.1	TdMYB5A077	6.64	42031.9
TRITD5Av1G108560.1	TdMYB5A078	6.66	35614.3
TRITD5Av1G118710.1	TdMYB5A079	9.45	39708.2
TRITD5Av1G144700.1	TdMYB5A080	7.05	33331.2
TRITD5Av1G182550.2	TdMYB5A081	5.44	31884.8
TRITD5Av1G185470	TdMYB5A082	9.3	30213.6
TRITD5Av1G208870	TdMYB5A083	8.33	34268.8
TRITD5Av1G238760.1	TdMYB5A084	9.15	25676.9
TRITD5Av1G244760.1	TdMYB5A085	6.24	28444
TRITD5Av1G251090.1	TdMYB5A086	5.08	28958.2
TRITD6Av1G007200.1	TdMYB5A087	7.3	33015.7
TRITD6Av1G046350.2	TdMYB6A088	5.83	43687.4
TRITD6Av1G075070.1	TdMYB6A089	8.93	31862.8
TRITD6Av1G109670.9	TdMYB6A090	5.9	44700.9
TRITD6Av1G143210.1	TdMYB6A091	5.99	27832
TRITD6Av1G143260.1	TdMYB6A092	5.44	27861
TRITD6Av1G143270	TdMYB6A093	5.89	27819
TRITD6Av1G143280.1	TdMYB6A094	5.56	27383.5
TRITD6Av1G143290.1	TdMYB6A095	6.6	26404.6
TRITD6Av1G146010	TdMYB6A096	5.48	30562.7
TRITD6Av1G152410	TdMYB6A097	5.73	30828.3
TRITD6Av1G169300	TdMYB6A098	5.23	28382
TRITD6Av1G183650	TdMYB6A099	5.27	28093.5
TRITD6Av1G194500	TdMYB6A100	5.53	36185.7
TRITD6Av1G194510	TdMYB6A101	5.22	36545.9
TRITD6Av1G206130	TdMYB6A102	5.89	29964.8
TRITD7Av1G006440	TdMYB6A103	5.91	37291
TRITD7Av1G006480	TdMYB7A104	6.18	36038.8
TRITD7Av1G035980	TdMYB7A105	5.79	47301.3
TRITD7Av1G038860	TdMYB7A106	5.58	46820.3
TRITD7Av1G053110	TdMYB7A107	8.89	27424.8
TRITD7Av1G058060	TdMYB7A108	6.12	35980.4
TRITD7Av1G070470	TdMYB7A109	6.3	28971.9
TRITD7Av1G096030	TdMYB7A110	6.24	38833.6
TRITD7Av1G114530	TdMYB7A111	9.52	26854
TRITD7Av1G157180	TdMYB7A112	6	37659.3
TRITD7Av1G177140	TdMYB7A113	6.24	24585.8
TRITD7Av1G203290	TdMYB7A114	4.77	54371
TRITD7Av1G223690	TdMYB7A115	7.74	29385.8
TRITD7Av1G244610	TdMYB7A116	6.96	43932
TRITD7Av1G269510	TdMYB7A117	8.22	31861.4
TRITD7Av1G269520	TdMYB7A118	8.54	31543.2
TRITD1Bv1G004300.1	TdMYB7A119	4.78	35659.9
TRITD1Bv1G004350.1	TdMYB1B120	5.05	35645
TRITD1Bv1G013050.1	TdMYB1B121	5.53	30176.6
TRITD1Bv1G034590.1	TdMYB1B122	5.94	35817.1
TRITD1Bv1G037500.1	TdMYB1B123	6.33	47871.2
TRITD1Bv1G039500.3	TdMYB1B124	6.23	47466
TRITD1Bv1G100870.1	TdMYB1B125	5.91	28165.3
TRITD1Bv1G126350.1	TdMYB1B126	5.62	28105.7
TRITD1Bv1G148030.2	TdMYB1B127	6.31	34993.8
TRITD1Bv1G154540.1	TdMYB1B128	8.83	27070.6
TRITD1Bv1G173280.2	TdMYB1B129	5.24	50782.5
TRITD1Bv1G194250.2	TdMYB1B130	4.96	33164
TRITD1Bv1G199880.2	TdMYB1B131	5.62	31890.5
TRITD1Bv1G205600.1	TdMYB1B132	8.06	32828.2
TRITD2Bv1G020620.1	TdMYB1B133	8.68	38232.9
TRITD2Bv1G032330.1	TdMYB2B134	5.43	36334.9
TRITD2Bv1G058650.1	TdMYB2B135	10.31	22387.6
TRITD2Bv1G058760.1	TdMYB2B136	6.26	37319.3
TRITD2Bv1G060490.1	TdMYB2B137	8.77	33218
TRITD2Bv1G061120.10	TdMYB2B138	5.23	92544.9
TRITD2Bv1G085850.1	TdMYB2B139	6.05	38384.3
TRITD2Bv1G097990.1	TdMYB2B140	7.66	41141.4
TRITD2Bv1G162800.2	TdMYB2B141	6.27	35204.2
TRITD2Bv1G165690.1	TdMYB2B142	5.78	37893.6
TRITD2Bv1G181360.1	TdMYB2B143	5.93	28875.3
TRITD2Bv1G183230.1	TdMYB2B144	7.01	30942.7
TRITD2Bv1G183370.5	TdMYB2B145	6.45	30897.7
TRITD2Bv1G183410.1	TdMYB2B146	7.6	29740.2
TRITD2Bv1G183440.1	TdMYB2B147	6.75	30321.9
TRITD2Bv1G188380.1	TdMYB2B148	6.22	30818.5
TRITD2Bv1G204990.1	TdMYB2B149	8.25	36481
TRITD2Bv1G217080.2	TdMYB2B150	5.08	38728.6
TRITD2Bv1G217170.1	TdMYB2B151	4.92	38732.6
TRITD2Bv1G217740.1	TdMYB2B152	5.73	35496.9
TRITD2Bv1G253750.1	TdMYB2B153	6.18	45459.2
TRITD3Bv1G009950.2	TdMYB2B154	5.83	37358
TRITD3Bv1G031790	TdMYB3B155	6.25	30463.8
TRITD3Bv1G041490.1	TdMYB3B156	5.96	28769.1
TRITD3Bv1G093860.1	TdMYB3B157	8.34	33903.6
TRITD3Bv1G104140	TdMYB3B158	5.44	34168.1
TRITD3Bv1G134760.1	TdMYB3B159	6.45	23888.6
TRITD3Bv1G146500.2	TdMYB3B160	7.09	31156.2
TRITD3Bv1G149310.2	TdMYB3B161	5.58	30942.2
TRITD3Bv1G152230.2	TdMYB3B162	6.18	29680.4
TRITD3Bv1G158850.1	TdMYB3B163	8.39	32164.2
TRITD3Bv1G187900.1	TdMYB3B164	5.42	65311.4
TRITD3Bv1G205810.1	TdMYB3B165	5.59	49651.4
TRITD3Bv1G207560.2	TdMYB3B166	6.21	45590.9
TRITD3Bv1G207660.1	TdMYB3B167	6.36	44973.4
TRITD3Bv1G214900.1	TdMYB3B168	9.02	29124.1
TRITD3Bv1G231250.1	TdMYB3B169	6.01	34258.2
TRITD3Bv1G241070.1	TdMYB3B170	8.9	32267.8
TRITD3Bv1G281370.3	TdMYB3B171	7.78	29322.6
TRITD4Bv1G016080.2	TdMYB3B172	6.47	28360.5
TRITD4Bv1G035080.1	TdMYB4B173	9.67	41101.6
TRITD4Bv1G039440.1	TdMYB4B174	9.79	29809.2
TRITD4Bv1G056290.2	TdMYB4B175	6.36	33144.2
TRITD4Bv1G063360.1	TdMYB4B176	9.22	27329.3
TRITD4Bv1G064320.1	TdMYB4B177	5.57	32268.8
TRITD4Bv1G112780.2	TdMYB4B178	4.81	35292.3
TRITD4Bv1G116710.1	TdMYB4B179	5.19	37752.9
TRITD4Bv1G118730.1	TdMYB4B180	5.45	32804.6
TRITD4Bv1G140200.1	TdMYB4B181	6.31	27041.9
TRITD4Bv1G140220.1	TdMYB4B182	7.57	25809.2
TRITD4Bv1G173440.1	TdMYB4B183	9.75	27535.2
TRITD4Bv1G183820.1	TdMYB4B184	9.12	26493.9
TRITD4Bv1G193370.1	TdMYB4B185	6.5	28190.7
TRITD4Bv1G200630.1	TdMYB4B186	5.56	29127.6
TRITD5Bv1G023620.1	TdMYB4B187	6.89	25907.4
TRITD5Bv1G039350.1	TdMYB5B188	9.45	41702.6
TRITD5Bv1G041300.1	TdMYB5B189	9.82	36197.4
TRITD5Bv1G043640.1	TdMYB5B190	5.52	31683.1
TRITD5Bv1G051400.1	TdMYB5B191	6.42	42253.2
TRITD5Bv1G068810.1	TdMYB5B192	8.77	29200
TRITD5Bv1G090290.1	TdMYB5B193	6.69	36067.8
TRITD5Bv1G098410	TdMYB5B194	9.88	24895.6
TRITD5Bv1G124230.1	TdMYB5B195	5.43	30978
TRITD5Bv1G130580.1	TdMYB5B196	8.15	33176.2
TRITD5Bv1G134610.1	TdMYB5B197	7.66	33304.2
TRITD5Bv1G171890.2	TdMYB5B198	5.24	31815.6
TRITD5Bv1G175020.1	TdMYB5B199	9.05	29521.7
TRITD5Bv1G205200.2	TdMYB5B200	8.33	34193.8
TRITD5Bv1G250220.1	TdMYB5B201	6.44	31116.1
TRITD6Bv1G010730	TdMYB5B202	6.99	33397
TRITD6Bv1G079910	TdMYB6B203	8.52	31834.7
TRITD6Bv1G114040	TdMYB6B204	6.12	44776.1
TRITD6Bv1G133120	TdMYB6B205	5.73	30680
TRITD6Bv1G134360	TdMYB6B206	6.09	26605.8
TRITD6Bv1G134380	TdMYB6B207	6.09	27720.8
TRITD6Bv1G134430	TdMYB6B208	6.1	27691
TRITD6Bv1G138550	TdMYB6B209	8.52	22469.1
TRITD6Bv1G138770	TdMYB6B210	6.67	29987.8
TRITD6Bv1G154920	TdMYB6B211	4.57	35567.6
TRITD6Bv1G173340	TdMYB6B212	5.5	28225.7
TRITD6Bv1G187300	TdMYB6B213	5.14	36603
TRITD6Bv1G201940	TdMYB6B214	6.39	38642.4
TRITD7Bv1G007040	TdMYB6B215	5.78	47816.9
TRITD7Bv1G011660	TdMYB7B216	5.68	46475.9
TRITD7Bv1G034690	TdMYB7B217	6.18	36006.5
TRITD7Bv1G046440	TdMYB7B218	5.98	29130.1
TRITD7Bv1G085160	TdMYB7B219	9.43	26647.8
TRITD7Bv1G116120	TdMYB7B220	6	38002.7
TRITD7Bv1G138850	TdMYB7B221	5.67	32089.2
TRITD7Bv1G156840	TdMYB7B222	4.84	53640.9
TRITD7Bv1G174390	TdMYB7B223	7.71	28869.3
TRITD7Bv1G192660	TdMYB7B224	7.4	43595.8
TRITD7Bv1G221920	TdMYB7B225	7.16	29140.2
TRITD7Bv1G221970	TdMYB7B226	6.56	31998.6
TRITD7Bv1G221990	TdMYB7B227	7.16	31294.9
TRITD0Uv1G004450.1	TdMYBU228	4.84	35705.9
TRITD0Uv1G008510	TdMYBU229	5.22	31653.2
TRITD0Uv1G008520.1	TdMYBU230	6	32881.7
TRITD0Uv1G030270.2	TdMYBU231	8.93	26557.1
TRITD0Uv1G038930.1	TdMYBU232	5.32	31430.4
TRITD0Uv1G057910.1	TdMYBU233	5.44	36140.7

## Sheet: 2C_MYB cellular localization
Supplementary Table 2C. CELLO cellular localisation prediction of the 233 genes encoding MYB proteins
Gene SeqID encoding MYB protein	NAME	CELLO prediction					Combined SVM classifier												Most-likely-Location
		Predictor
		Amino acid Comp. Result	Di-pep. Result	Part-Comp. Result	Chemo-type. Result	Neighbor	extracellular	Plasma Membrane	Cytoplasmic	Cytoskeletal	ER	Golgi	Lysosomal	Mitochondrial	Chloroplast	Peroxisomal	Vacuole	Nuclear
		Location based in reliable-index					Reliable-index
TRITD1Av1G009570	TdMYB1A001	Nuclear	Nuclear	Nuclear	Nuclear	Nuclear	0.152454	0.123473	0.336763	0.0337723	0.0600397	0.0322545	0.0255626	0.455237	0.447817	0.123475	0.0906088	3118544	Nuclear
TRITD1Av1G026820	TdMYB1A002	Mitochondrial	Nuclear	Nuclear	Nuclear	Chloroplast	0.395001	0.227548	0.29299	0.0122863	0.11205	0.0119122	0.0309237	0.413748	101949875	0.1357	0.0462321	2302109	Nuclear
TRITD1Av1G030230	TdMYB1A003	Nuclear	Nuclear	Nuclear	Nuclear	Nuclear	0.0594521	0.0186581	0.0889205	0.00223668	0.00315705	0.00809184	0.0186759	0.0939912	0.00906888	0.00527384	0.125418	4567055	Nuclear
TRITD1Av1G038350	TdMYB1A004	Nuclear	Nuclear	Nuclear	Nuclear	Nuclear	0.49958	0.0538821	0.293591	0.0146242	0.0409985	0.0127337	0.113257	0.251408	0.0634707	0.173896	0.0866585	33959	Nuclear
TRITD1Av1G039510	TdMYB1A005	Nuclear	Nuclear	Nuclear	Nuclear	Mitochondrial	0.626984	0.125032	0.307898	0.0448838	0.0735456	0.0220055	0.108441	11105841	0.387047	0.311231	0.1434	1738948	Nuclear
TRITD1Av1G097550	TdMYB1A006	Nuclear	Nuclear	Nuclear	Nuclear	Nuclear	0.0649071	0.0342742	0.141434	0.00446153	0.00333381	0.00875141	0.0264073	0.129655	0.0991479	0.0107815	0.0122245	4464622	Nuclear
TRITD1Av1G131700	TdMYB1A007	Chloroplast	Chloroplast	Nuclear	Nuclear	Chloroplast	0.106639	0.193085	0.491405	0.0138009	0.018948	0.0376284	0.0331549	0.674684	19950554	0.0899389	0.0270032	13186565	Chloroplast
TRITD1Av1G161280	TdMYB1A008	Nuclear	Nuclear	Nuclear	Nuclear	Nuclear	0.139477	0.0240268	0.148432	0.00549631	0.00953015	0.00458476	0.0570269	0.0272169	0.00934503	0.00260545	0.0145925	4557666	Nuclear
TRITD1Av1G168580	TdMYB1A009	Nuclear	Nuclear	Nuclear	Nuclear	Nuclear	0.577664	0.0335433	0.205261	0.00591957	0.00462765	0.00584013	0.0218534	0.47929	0.0767486	0.0232355	0.0098324	3556185	Nuclear
TRITD1Av1G185000	TdMYB1A010	Nuclear	Nuclear	Nuclear	Nuclear	Nuclear	0.106945	0.101665	0.33025	0.00714644	0.00484202	0.0205643	0.0380388	0.0945932	0.110338	0.043719	0.0472402	4094659	Nuclear
TRITD1Av1G205720	TdMYB1A011	Nuclear	Cytoplasmic	Nuclear	Chloroplast	Cytoplasmic	0.208578	0.0682302	1077791	0.0167208	0.0745261	0.0467984	0.0323334	0.633278	14359106	0.0917683	0.0698789	12441845	Chloroplast
TRITD1Av1G205740	TdMYB1A012	Nuclear	Chloroplast	Nuclear	Chloroplast	Nuclear	0.478919	0.0542936	0.711259	0.0154838	0.0568435	0.0730672	0.0512439	0.609095	0.880839	0.081517	0.0900372	1897401	Nuclear
TRITD1Av1G205750	TdMYB1A013	Nuclear	Cytoplasmic	Mitochondrial	Chloroplast	Mitochondrial	0.372783	0.0365994	0.791003	0.0155546	0.0824535	0.0458927	0.087035	15814063	0.835462	0.114746	0.0878992	0.949165	Mitochondrial
TRITD1Av1G205760	TdMYB1A014	Nuclear	Cytoplasmic	Nuclear	Chloroplast	Cytoplasmic	0.276702	0.0322214	0.976271	0.0145068	0.0628744	0.0216854	0.163689	0.968089	0.991757	0.0565474	0.11339	13222704	Nuclear
TRITD1Av1G208130	TdMYB1A015	Extracellular	Mitochondrial	Nuclear	Nuclear	Mitochondrial	0.707686	0.155845	0.280571	0.0184316	0.038455	0.0212623	0.0789816	12867711	0.436447	0.18078	0.15904	163573	Nuclear
TRITD1Av1G216690	TdMYB1A016	Nuclear	Nuclear	Nuclear	Nuclear	Nuclear	0.340454	0.312228	0.275863	0.0201151	0.0256557	0.020467	0.143951	0.487931	0.266894	0.0774003	0.0401118	2988928	Nuclear
TRITD2Av1G015370	TdMYB2A017	Nuclear	Nuclear	Nuclear	Nuclear	Nuclear	0.168453	0.0634485	0.068288	0.00610303	0.00559454	0.00378702	0.0690327	0.103107	0.00873414	0.0104228	0.0311703	4461859	Nuclear
TRITD2Av1G024990	TdMYB2A018	Extracellular	Mitochondrial	Nuclear	Nuclear	Nuclear	0.685508	0.0980275	0.99006	0.0122134	0.0293967	0.0231513	0.0573573	11578817	0.436598	0.123514	0.0351686	13511242	Nuclear
TRITD2Av1G045170	TdMYB2A019	Nuclear	Nuclear	Nuclear	Nuclear	Nuclear	0.453849	0.0520347	0.177948	0.0149015	0.038046	0.0109089	0.107283	0.159154	0.182061	0.0514278	0.231082	3521303	Nuclear
TRITD2Av1G045220	TdMYB2A020	Mitochondrial	Nuclear	Nuclear	Nuclear	Nuclear	0.214229	0.0990307	0.149178	0.00843765	0.016816	0.00795472	0.0288376	10201705	0.202269	0.0946377	0.0444364	31140031	Nuclear
TRITD2Av1G047010	TdMYB2A021	Nuclear	Nuclear	Nuclear	Nuclear	Nuclear	0.258543	0.0781853	0.308573	0.0152915	0.0168556	0.030996	0.0585742	0.515248	0.26106	0.0718372	0.0454038	3339431	Nuclear
TRITD2Av1G047580	TdMYB2A022	Nuclear	Nuclear	Nuclear	Nuclear	Nuclear	0.0700962	0.0357539	0.446068	0.0216327	0.00512307	0.0590348	0.00503141	0.0621177	0.0215113	0.0227373	0.0266048	4224289	Nuclear
TRITD2Av1G077240	TdMYB2A023	Nuclear	Nuclear	Nuclear	Nuclear	Nuclear	0.150088	0.0276106	0.143959	0.00292815	0.00206966	0.0199495	0.0147415	0.0867006	0.0444566	0.0137068	0.00860279	4485186	Nuclear
TRITD2Av1G098880	TdMYB2A024	Nuclear	Vacuole	Mitochondrial	Mitochondrial	Nuclear	0.324353	0.161498	0.35694	0.0294843	0.0346426	0.0257856	0.487062	1334906	0.232962	0.0721534	0.263398	1676817	Nuclear
TRITD2Av1G199440	TdMYB2A025	Nuclear	Nuclear	Nuclear	Nuclear	Nuclear	0.220121	0.0376695	0.751356	0.0351491	0.0309259	0.0318837	0.0174756	0.687621	0.563361	0.295457	0.0350243	2293956	Nuclear
TRITD2Av1G202420	TdMYB2A026	Nuclear	Nuclear	Nuclear	Nuclear	Nuclear	0.0657154	0.0654511	0.68889	0.0097545	0.0431231	0.0150766	0.0362952	0.677682	0.166956	0.0617035	0.0180509	3151303	Nuclear
TRITD2Av1G218280	TdMYB2A027	Nuclear	Nuclear	Nuclear	Nuclear	Nuclear	0.736619	0.016858	0.603411	0.0139762	0.0240412	0.0212565	0.0267668	0.456931	0.0608005	0.050218	0.0552116	2933911	Nuclear
TRITD2Av1G220910	TdMYB2A028	Nuclear	Chloroplast	Nuclear	Chloroplast	Mitochondrial	0.170345	0.173819	0.471214	0.0321825	0.0178314	0.047264	0.0175571	0.979364	10593559	0.149564	0.0466383	1834864	Nuclear
TRITD2Av1G221060	TdMYB2A029	Nuclear	Nuclear	Nuclear	Nuclear	Nuclear	0.087948	0.0183244	0.294056	0.00362545	0.00502871	0.00598678	0.0177235	0.127704	0.0654479	0.0292743	0.0158664	4329014	Nuclear
TRITD2Av1G221150	TdMYB2A030	Nuclear	Nuclear	Nuclear	Nuclear	Nuclear	0.204824	0.036623	0.730109	0.0125289	0.0190526	0.0159116	0.0642172	0.684249	0.273407	0.092468	0.0427378	2823871	Nuclear
TRITD2Av1G225810	TdMYB2A031	Nuclear	Nuclear	Nuclear	Nuclear	Nuclear	0.0197163	0.0408623	0.428326	0.00710648	0.00796936	0.010493	0.00449238	0.259535	0.102056	0.0191456	0.00778775	409251	Nuclear
TRITD2Av1G244360	TdMYB2A032	Nuclear	Nuclear	Nuclear	Mitochondrial	Nuclear	0.0215854	0.0751309	0.313665	0.00792763	0.00803342	0.00725976	0.0135949	0.647382	0.220588	0.0165722	0.00974352	3658517	Nuclear
TRITD2Av1G253680	TdMYB2A033	Extracellular	Nuclear	Cytoplasmic	Nuclear	Nuclear	0.948371	0.107242	0.761054	0.00726979	0.0059875	0.0449199	0.032391	0.10127	0.184076	0.0218237	0.016262	2769333	Nuclear
TRITD2Av1G253690	TdMYB2A034	Extracellular	Nuclear	Nuclear	Nuclear	Nuclear	0.857556	0.040436	0.502586	0.00538734	0.00498348	0.0266657	0.0417295	0.10975	0.0534568	0.0208185	0.0115411	3325089	Nuclear
TRITD2Av1G254090	TdMYB2A035	Nuclear	Cytoplasmic	Nuclear	Nuclear	Nuclear	0.18727	0.0864347	0.889402	0.0141139	0.0259359	0.0704826	0.0358612	0.384636	0.533514	0.0740137	0.022895	267544	Nuclear
TRITD2Av1G255320	TdMYB2A036	Extracellular	Nuclear	Cytoplasmic	Nuclear	Nuclear	104428061	0.0640317	0.675064	0.010364	0.0151953	0.0394782	0.112233	0.11865	0.231705	0.0195496	0.100818	25686323	Nuclear
TRITD2Av1G255330	TdMYB2A037	Extracellular	Nuclear	Nuclear	Nuclear	Nuclear	0.862271	0.133701	0.277138	0.0096555	0.0102225	0.0438986	0.0857103	0.173449	0.219629	0.0431341	0.0290336	3112158	Nuclear
TRITD2Av1G255340	TdMYB2A038	Extracellular	Nuclear	Cytoplasmic	Nuclear	Nuclear	0.783355	0.0563316	0.91317	0.0179804	0.00834068	0.0453051	0.0360434	0.297046	0.261781	0.0647491	0.0165298	24993678	Nuclear
TRITD2Av1G255350	TdMYB2A039	Extracellular	Nuclear	Cytoplasmic	Nuclear	Nuclear	0.802697	0.08284	0.899792	0.0110239	0.00975664	0.044686	0.0739212	0.284621	0.314101	0.0404068	0.0193915	2416766	Nuclear
TRITD2Av1G285890	TdMYB2A040	Nuclear	Nuclear	Nuclear	Nuclear	Nuclear	0.113442	0.0615463	0.415205	0.0135797	0.00932061	0.0286513	0.018595	0.496231	0.0547214	0.0834656	0.0159702	3689273	Nuclear
TRITD3Av1G010860	TdMYB3A041	Extracellular	Nuclear	Nuclear	Nuclear	Nuclear	0.448582	0.132518	0.14604	0.00708278	0.0184181	0.0105609	0.109233	0.393334	0.358852	0.0423689	0.0290304	330398	Nuclear
TRITD3Av1G027730	TdMYB3A042	Nuclear	Nuclear	Mitochondrial	Nuclear	Chloroplast	0.053223	0.0400338	0.422589	0.00653479	0.0217399	0.00426614	0.0202229	0.708839	0.953919	0.0331434	0.05266	268283	Nuclear
TRITD3Av1G033470	TdMYB3A043	Extracellular	Nuclear	Nuclear	Nuclear	Nuclear	0.570311	0.39008	0.139501	0.00987473	0.0223078	0.0340413	0.0263529	0.10533	0.476463	0.0386302	0.0624461	3124662	Nuclear
TRITD3Av1G046610	TdMYB3A044	Nuclear	Nuclear	Nuclear	Nuclear	Nuclear	0.0587238	0.0454119	0.106345	0.00387763	0.0547094	0.00445578	0.0286259	0.187633	0.0252281	0.00735358	0.0201728	4457463	Nuclear
TRITD3Av1G093070	TdMYB3A045	Nuclear	Nuclear	Nuclear	Nuclear	Nuclear	0.0608866	0.0477215	0.087117	0.0100804	0.00705821	0.00382894	0.00321439	0.0611046	0.176212	0.0211366	0.00741049	4514229	Nuclear
TRITD3Av1G121270	TdMYB3A046	Nuclear	Nuclear	Nuclear	Nuclear	Nuclear	0.100133	0.0540729	0.202866	0.00927829	0.0428389	0.00814113	0.0491866	0.136974	0.192944	0.0116775	0.0847582	4107128	Nuclear
TRITD3Av1G152340	TdMYB3A047	Mitochondrial	Mitochondrial	Nuclear	Nuclear	Nuclear	0.121116	0.0433881	0.524807	0.00940108	0.0284677	0.0104336	0.0637437	12357347	0.595043	0.0642602	0.0323432	22712622	Nuclear
TRITD3Av1G168410	TdMYB3A048	Extracellular	Extracellular	Nuclear	Nuclear	Chloroplast	15701172	0.154136	0.235809	0.0117173	0.0170887	0.0464427	0.0869038	0.516815	0.668673	0.0411882	0.0534906	15976179	Nuclear
TRITD3Av1G170610	TdMYB3A049	Nuclear	Cytoplasmic	Nuclear	Chloroplast	Nuclear	0.180316	0.0200633	0.871129	0.0163974	0.0585692	0.037358	0.0547309	0.983617	0.76549	0.0515082	0.155985	18048361	Nuclear
TRITD3Av1G172210	TdMYB3A050	Nuclear	Nuclear	Nuclear	Nuclear	Nuclear	0.0690037	0.0448687	0.604248	0.0101368	0.0117801	0.00983745	0.0105042	11414037	0.330773	0.0749234	0.0160855	2676436	Nuclear
TRITD3Av1G186610	TdMYB3A051	Nuclear	Nuclear	Nuclear	Chloroplast	Nuclear	0.156476	0.229616	0.547121	0.0144125	0.0401869	0.105611	0.0722791	0.437506	10110283	0.0375539	0.130085	2218127	Nuclear
TRITD3Av1G207740	TdMYB3A052	Nuclear	Nuclear	Nuclear	Nuclear	Nuclear	0.256444	0.168505	0.236972	0.00657732	0.00816176	0.0224501	0.077844	0.0307971	0.018615	0.00908818	0.0867687	4077778	Nuclear
TRITD3Av1G222290	TdMYB3A053	Nuclear	Nuclear	Nuclear	Nuclear	Nuclear	0.125851	0.180658	0.296669	0.00932573	0.0314419	0.00827419	0.0433888	0.322296	0.192523	0.0685707	0.0308884	3690114	Nuclear
TRITD3Av1G239730	TdMYB3A054	Extracellular	Nuclear	Nuclear	Nuclear	Nuclear	0.691504	0.187117	0.75317	0.00899176	0.0198267	0.0115348	0.0401033	0.321044	0.0527357	0.0396795	0.0270175	2847277	Nuclear
TRITD3Av1G249330	TdMYB3A055	Nuclear	Chloroplast	Nuclear	Nuclear	Chloroplast	0.252824	0.316326	0.120576	0.014761	0.0336393	0.00712989	0.0201422	0.604208	0.981912	0.0384881	0.0259697	2584023	Nuclear
TRITD3Av1G260970	TdMYB3A056	Extracellular	Chloroplast	Nuclear	Nuclear	Nuclear	0.551326	0.0918906	0.67671	0.0201981	0.0540465	0.0398768	0.0449021	0.463917	0.785332	0.103615	0.0319537	2136232	Nuclear
TRITD3Av1G286170	TdMYB3A057	Nuclear	Nuclear	Nuclear	Nuclear	Nuclear	0.142262	0.178648	0.218874	0.0143332	0.0124228	0.0105722	0.0210269	0.558864	0.245731	0.0717028	0.0303961	3495166	Nuclear
TRITD4Av1G000100	TdMYB3A058	Chloroplast	Chloroplast	Nuclear	Nuclear	Nuclear	0.189406	0.327657	0.283383	0.0372154	0.0537363	0.0172814	0.042997	0.731684	17417426	0.0864448	0.0203973	14680536	Chloroplast
TRITD4Av1G029120	TdMYB4A059	Nuclear	Nuclear	Nuclear	Mitochondrial	Nuclear	0.448164	0.158606	0.399116	0.0158566	0.015705	0.0111018	0.0329955	0.534753	0.227849	0.0236583	0.0106872	3121508	Nuclear
TRITD4Av1G029150	TdMYB4A060	Nuclear	Nuclear	Nuclear	Nuclear	Nuclear	0.32695	0.150036	0.447972	0.0100991	0.0283581	0.0151754	0.0190408	0.474695	0.544479	0.057364	0.0102515	2915578	Nuclear
TRITD4Av1G054810	TdMYB4A061	Extracellular	Nuclear	Nuclear	Nuclear	Nuclear	0.67193	0.0851715	0.49666	0.0210638	0.0387815	0.0352811	0.0372187	0.257425	0.306597	0.110003	0.0484338	2891436	Nuclear
TRITD4Av1G057610	TdMYB4A062	Nuclear	Nuclear	Nuclear	Nuclear	Nuclear	0.0495753	0.0292747	0.310566	0.00929871	0.0208312	0.0136495	0.0336397	0.192128	0.305651	0.175051	0.112676	3747657	Nuclear
TRITD4Av1G058610	TdMYB4A063	Cytoplasmic	Nuclear	Nuclear	Nuclear	Nuclear	0.303164	0.128057	10480494	0.0165345	0.0260971	0.107864	0.0814878	0.159745	0.21421	0.141099	0.0427521	273094	Nuclear
TRITD4Av1G135660	TdMYB4A064	Mitochondrial	Mitochondrial	Nuclear	Nuclear	Nuclear	0.435655	0.143343	0.626506	0.0231361	0.0825651	0.0378749	0.0651952	0.90618	0.204845	0.173785	0.0457162	2255199	Nuclear
TRITD4Av1G136700	TdMYB4A065	Nuclear	Nuclear	Nuclear	Nuclear	Nuclear	0.268554	0.0566659	0.389668	0.0467451	0.00892023	0.0109376	0.0745819	0.22978	0.252402	0.0235694	0.0112219	3626954	Nuclear
TRITD4Av1G155930	TdMYB4A066	Nuclear	Nuclear	Nuclear	Nuclear	Nuclear	0.0747205	0.108022	0.463461	0.00984664	0.0316663	0.0214433	0.0944428	0.327517	0.442731	0.0313681	0.0442915	3350491	Nuclear
TRITD4Av1G161800	TdMYB4A067	Nuclear	Nuclear	Nuclear	Nuclear	Chloroplast	0.103239	0.162939	0.464312	0.0121556	0.0176335	0.0113793	0.048452	0.517375	0.624421	0.0275185	0.0285498	2982025	Nuclear
TRITD4Av1G171580	TdMYB4A068	Nuclear	Nuclear	Nuclear	Nuclear	Nuclear	0.139129	0.0709709	0.0473729	0.00676339	0.0268738	0.0056331	0.0324763	0.392637	0.0299335	0.0523932	0.0160273	4179789	Nuclear
TRITD4Av1G190440	TdMYB4A069	Nuclear	Nuclear	Nuclear	Nuclear	Nuclear	0.11699	0.161612	0.314003	0.0177456	0.0067525	0.0155149	0.00437635	0.0647992	0.0949878	0.046756	0.00799203	4148471	Nuclear
TRITD4Av1G209780	TdMYB4A070	Nuclear	Mitochondrial	Nuclear	Nuclear	Nuclear	0.283107	0.340092	0.414551	0.0370668	0.0188186	0.0211661	0.10901	0.806705	0.330686	0.061018	0.0472782	2530503	Nuclear
TRITD4Av1G227090	TdMYB4A071	Nuclear	Nuclear	Nuclear	Nuclear	Nuclear	0.464868	0.0568104	0.540864	0.00969618	0.00646568	0.0117114	0.0289248	0.408371	0.17254	0.0659023	0.0139025	3219944	Nuclear
TRITD4Av1G256700	TdMYB4A072	Extracellular	Nuclear	Cytoplasmic	Nuclear	Nuclear	0.623559	0.0512483	0.738162	0.0127431	0.0264936	0.0347929	0.170427	0.502128	0.278102	0.0291856	0.030358	25028	Nuclear
TRITD4Av1G256770	TdMYB4A073	Extracellular	Nuclear	Nuclear	Nuclear	Mitochondrial	0.744528	0.0782463	0.464403	0.0152763	0.0256414	0.0288163	0.211363	0.787394	0.330722	0.0345123	0.0408075	2238289	Nuclear
TRITD5Av1G041490	TdMYB4A074	Extracellular	Nuclear	Nuclear	Nuclear	Nuclear	0.568652	0.30504	0.760402	0.13723	0.0227403	0.0202214	0.0122826	0.710899	0.116312	0.186303	0.020444	2139474	Nuclear
TRITD5Av1G044060	TdMYB5A075	Nuclear	Nuclear	Nuclear	Nuclear	Nuclear	0.0485186	0.0335191	0.215836	0.0124863	0.00561476	0.00428586	0.00516925	0.748211	0.0892292	0.0398931	0.00814405	3789093	Nuclear
TRITD5Av1G046770	TdMYB5A076	Nuclear	Nuclear	Nuclear	Nuclear	Nuclear	0.203933	0.0749267	0.401345	0.01116	0.0171228	0.0200356	0.0429893	0.15509	0.13161	0.0253325	0.0306426	3885814	Nuclear
TRITD5Av1G057530	TdMYB5A077	Nuclear	Nuclear	Nuclear	Nuclear	Nuclear	0.254977	0.0648532	0.239016	0.01368	0.062376	0.0170463	0.203184	0.224853	0.284268	0.0109295	0.173638	3451179	Nuclear
TRITD5Av1G108560	TdMYB5A078	Nuclear	Nuclear	Nuclear	Nuclear	Nuclear	0.137018	0.17039	0.548606	0.0565492	0.0220061	0.0205662	0.0744212	0.285823	0.51166	0.101996	0.0413728	3029593	Nuclear
TRITD5Av1G118710	TdMYB5A079	Nuclear	Nuclear	Nuclear	PlasmaMembrane	Nuclear	0.0545374	0.975311	0.124819	0.010067	0.00488658	0.00977795	0.00707484	0.0587469	0.0245142	0.00500454	0.00523322	3720027	Nuclear
TRITD5Av1G144700	TdMYB5A080	Nuclear	Nuclear	Nuclear	Chloroplast	Nuclear	0.136421	0.0804788	0.375843	0.00820083	0.0121024	0.0147411	0.0174403	0.425032	0.644	0.0450412	0.0305453	3210154	Nuclear
TRITD5Av1G182550	TdMYB5A081	Nuclear	Nuclear	Nuclear	Nuclear	Nuclear	0.237756	0.0221897	0.308698	0.00980072	0.0269578	0.0168809	0.0625359	0.355983	0.180537	0.0182629	0.0371159	3723281	Nuclear
TRITD5Av1G185470	TdMYB5A082	Mitochondrial	Mitochondrial	Mitochondrial	Nuclear	Mitochondrial	0.329364	0.0439107	0.437868	0.0282171	0.0235086	0.0193982	0.0288068	2002325	0.244401	0.101756	0.0205904	1719855	Mitochondrial
TRITD5Av1G208870	TdMYB5A083	Nuclear	Chloroplast	Nuclear	Nuclear	Nuclear	0.163976	0.0926004	0.307515	0.0119774	0.0178075	0.00711174	0.0261675	0.356462	0.814006	0.0570587	0.0166966	3128621	Nuclear
TRITD5Av1G238760	TdMYB5A084	Nuclear	Chloroplast	Nuclear	Nuclear	Mitochondrial	0.346799	0.0783282	0.290607	0.00928689	0.0153213	0.0133783	0.0166509	0.534726	148078421	0.031915	0.0456661	213653877	Nuclear
TRITD5Av1G244760	TdMYB5A085	Nuclear	Nuclear	Nuclear	Nuclear	Nuclear	0.341987	0.0482263	0.227189	0.0117121	0.0183523	0.0141334	0.0200852	0.29772	0.0511035	0.0314605	0.0120013	392603	Nuclear
TRITD5Av1G251090	TdMYB5A086	Nuclear	Nuclear	Nuclear	Nuclear	Nuclear	0.0574635	0.0898295	0.150722	0.00416212	0.0152149	0.0379803	0.00699388	0.148339	0.363955	0.0155375	0.0388921	4070911	Nuclear
TRITD6Av1G007200	TdMYB5A087	Nuclear	Nuclear	Nuclear	Nuclear	Nuclear	0.0939665	0.0447395	0.0918189	0.00782251	0.0104893	0.00594798	0.0748027	0.203775	0.0223452	0.0187254	0.0126951	4412872	Nuclear
TRITD6Av1G046350	TdMYB6A088	Nuclear	Nuclear	Nuclear	PlasmaMembrane	Nuclear	0.0792977	0.432843	0.502956	0.00878514	0.0167155	0.0181183	0.0183829	0.646178	0.429692	0.0361344	0.0253668	278553	Nuclear
TRITD6Av1G075070	TdMYB6A089	Nuclear	Nuclear	Nuclear	Mitochondrial	Nuclear	0.06224	0.0669469	0.219499	0.0102645	0.00448265	0.00538169	0.00335558	0.699331	0.145421	0.0407144	0.00526497	3737096	Nuclear
TRITD6Av1G109670	TdMYB6A090	Nuclear	Nuclear	Nuclear	Nuclear	Nuclear	0.0163626	0.013953	0.156396	0.0065328	0.00589127	0.00712899	0.00492494	0.0575105	0.0278702	0.0190155	0.00221426	4682201	Nuclear
TRITD6Av1G143210	TdMYB6A091	Nuclear	Nuclear	Nuclear	Nuclear	Nuclear	0.0494886	0.0486127	0.155779	0.00427434	0.0073207	0.0149892	0.0146277	0.169863	0.261851	0.00608333	0.0181834	4248927	Nuclear
TRITD6Av1G143260	TdMYB6A092	Nuclear	Nuclear	Nuclear	Nuclear	Nuclear	0.0962047	0.0773792	0.298494	0.00726064	0.00912917	0.0240616	0.0392439	0.199712	0.497305	0.00834813	0.0218438	3721017	Nuclear
TRITD6Av1G143270	TdMYB6A093	Nuclear	Nuclear	Nuclear	Nuclear	Nuclear	0.0719806	0.084999	0.183195	0.00620139	0.00541707	0.0118392	0.0149636	0.174015	0.296025	0.00770695	0.0101305	4133529	Nuclear
TRITD6Av1G143280	TdMYB6A094	Nuclear	Nuclear	Nuclear	Chloroplast	Nuclear	0.172693	0.0432128	0.181016	0.00661978	0.022386	0.0168577	0.0114447	0.124248	0.416377	0.0103636	0.0151688	3979614	Nuclear
TRITD6Av1G143290	TdMYB6A095	Nuclear	Nuclear	Nuclear	Nuclear	Nuclear	0.0290811	0.0707736	0.261307	0.00912259	0.00778267	0.00896831	0.0080426	0.260944	0.276344	0.0134364	0.0146876	4039511	Nuclear
TRITD6Av1G146010	TdMYB6A096	Nuclear	Cytoplasmic	Nuclear	Nuclear	Nuclear	0.501708	0.043223	0.798023	0.0189739	0.0392356	0.023129	0.0919425	0.712377	0.177428	0.13967	0.0591743	2395115	Nuclear
TRITD6Av1G152410	TdMYB6A097	Nuclear	Nuclear	Nuclear	Nuclear	Nuclear	0.137163	0.0209329	0.282973	0.00552489	0.00931674	0.00738072	0.0337203	0.178337	0.209613	0.0333592	0.0364677	4045211	Nuclear
TRITD6Av1G169300	TdMYB6A098	Nuclear	Nuclear	Nuclear	Nuclear	Nuclear	0.218152	0.046598	0.494228	0.0180634	0.0483234	0.0844745	0.0401454	0.560665	0.429653	0.0408904	0.0338851	298492	Nuclear
TRITD6Av1G183650	TdMYB6A099	Nuclear	Nuclear	Nuclear	Nuclear	Nuclear	0.597941	0.046144	0.475329	0.00919043	0.0157738	0.0234993	0.0283929	0.482205	0.326554	0.0244789	0.0228952	2947596	Nuclear
TRITD6Av1G194500	TdMYB6A100	Nuclear	Nuclear	Nuclear	Nuclear	Nuclear	0.174413	0.0722278	0.448245	0.00645178	0.00556794	0.013187	0.0371717	0.0797453	0.263889	0.0181442	0.00915074	3871806	Nuclear
TRITD6Av1G194510	TdMYB6A101	Nuclear	Nuclear	Nuclear	Nuclear	Nuclear	0.16972	0.0345506	0.368063	0.00464535	0.00343302	0.0107723	0.0203623	0.0282518	0.0589808	0.0128731	0.012737	4275611	Nuclear
TRITD6Av1G206130	TdMYB6A102	Extracellular	Cytoplasmic	Nuclear	Nuclear	Nuclear	0.668472	0.100805	0.929785	0.0170014	0.0594789	0.0319279	0.249049	0.802383	0.321771	0.0691013	0.182517	1567708	Nuclear
TRITD7Av1G006440	TdMYB6A103	Extracellular	Nuclear	Nuclear	Nuclear	Nuclear	0.714621	0.0816506	0.354046	0.013848	0.021254	0.0246692	0.2159	0.662371	0.305825	0.0287898	0.0382159	253881	Nuclear
TRITD7Av1G006480	TdMYB7A104	Mitochondrial	Nuclear	Nuclear	Nuclear	Mitochondrial	0.522373	0.0729318	0.655819	0.0131624	0.0263522	0.0271948	0.12198	0.917057	0.635776	0.0370245	0.0495806	1920748	Nuclear
TRITD7Av1G035980	TdMYB7A105	Nuclear	Nuclear	Nuclear	Nuclear	Nuclear	0.101109	0.0246179	0.405543	0.0130777	0.111763	0.0185019	0.0164483	0.210004	0.21397	0.0918031	0.0149593	3778205	Nuclear
TRITD7Av1G038860	TdMYB7A106	Nuclear	Nuclear	Nuclear	Cytoplasmic	Nuclear	0.0882562	0.216147	0.529545	0.0122145	0.0228677	0.022141	0.045747	0.120523	0.0610126	0.105573	0.0285735	3747399	Nuclear
TRITD7Av1G053110	TdMYB7A107	Nuclear	Chloroplast	Nuclear	Nuclear	Nuclear	0.171428	0.116901	0.326522	0.0132356	0.018975	0.0163133	0.0120161	0.386703	125753834	0.0681195	0.0294326	25828137	Nuclear
TRITD7Av1G058060	TdMYB7A108	Nuclear	Nuclear	Nuclear	Nuclear	Nuclear	0.0702706	0.109188	0.187556	0.00666655	0.00289543	0.00627115	0.0129974	0.035892	0.0315188	0.0276134	0.014465	4494665	Nuclear
TRITD7Av1G070470	TdMYB7A109	Nuclear	Nuclear	Nuclear	Chloroplast	Nuclear	0.176744	0.110946	0.469796	0.0136091	0.0287797	0.0367251	0.0889889	0.639649	0.497458	0.0802664	0.0293093	2827729	Nuclear
TRITD7Av1G096030	TdMYB7A110	Nuclear	Chloroplast	Mitochondrial	Chloroplast	Nuclear	0.0468996	0.206471	0.845171	0.0178494	0.0293735	0.0224591	0.0196448	0.920503	0.769053	0.0738342	0.0496421	1999099	Nuclear
TRITD7Av1G114530	TdMYB7A111	Extracellular	Mitochondrial	Nuclear	Nuclear	Extracellular	12799308	0.0153615	0.345409	0.0124063	0.00650129	0.0085855	0.00915423	12645219	0.0438392	0.0669755	0.00672876	19405845	Nuclear
TRITD7Av1G157180	TdMYB7A112	Nuclear	Nuclear	Nuclear	Nuclear	Nuclear	0.173458	0.135968	0.413289	0.00985105	0.00698865	0.00670479	0.0340775	0.136047	0.0682623	0.0463768	0.0150972	3953878	Nuclear
TRITD7Av1G177140	TdMYB7A113	Extracellular	Nuclear	Nuclear	Nuclear	Mitochondrial	0.831204	0.0224258	0.510585	0.00864583	0.0323672	0.0273723	0.0274023	10635333	0.250351	0.0498467	0.0429842	2133281	Nuclear
TRITD7Av1G203290	TdMYB7A114	Nuclear	Nuclear	Nuclear	Nuclear	Nuclear	0.144356	0.0296996	0.250586	0.0030997	0.0944611	0.00768429	0.033393	0.0272437	0.0228009	0.0198095	0.0489011	4317965	Nuclear
TRITD7Av1G223690	TdMYB7A115	Nuclear	Mitochondrial	Nuclear	Nuclear	Nuclear	0.119267	0.153261	0.149456	0.0123581	0.0197059	0.00819195	0.0252211	0.59815	0.0983947	0.0237753	0.0301892	376203	Nuclear
TRITD7Av1G244610	TdMYB7A116	Nuclear	Nuclear	Nuclear	Nuclear	Nuclear	0.0377554	0.0163168	0.110608	0.0031401	0.00320672	0.00267051	0.0140678	0.141382	0.0617317	0.0172239	0.0108796	4581018	Nuclear
TRITD7Av1G269510	TdMYB7A117	Nuclear	Nuclear	Nuclear	Nuclear	Nuclear	0.104496	0.0884991	0.185975	0.00693985	0.00511358	0.004166	0.00563041	0.345185	0.0503248	0.0478403	0.011507	4144325	Nuclear
TRITD7Av1G269520	TdMYB7A118	Nuclear	Nuclear	Nuclear	Nuclear	Nuclear	0.212964	0.0629004	0.312763	0.012826	0.00718113	0.00678632	0.00433955	0.474928	0.141999	0.0794121	0.0219066	3661996	Nuclear
TRITD1Bv1G004300	TdMYB7A119	Nuclear	Extracellular	Nuclear	Cytoplasmic	Nuclear	0.684691	0.120954	0.779403	0.00866783	0.0591356	0.0368345	0.0776953	0.238484	0.170317	0.018898	0.0208613	2784058	Nuclear
TRITD1Bv1G004350	TdMYB1B120	Nuclear	Extracellular	Nuclear	Mitochondrial	Nuclear	0.665224	0.118957	0.541239	0.00835016	0.0497054	0.0333978	0.0472203	0.362997	0.207753	0.0244418	0.0160393	2924674	Nuclear
TRITD1Bv1G013050	TdMYB1B121	Nuclear	Nuclear	Nuclear	Nuclear	Nuclear	0.0963886	0.106795	0.27753	0.0273653	0.0481196	0.0251271	0.0233413	0.276489	0.32521	0.0605057	0.0545649	3678562	Nuclear
TRITD1Bv1G034590	TdMYB1B122	Mitochondrial	Nuclear	Nuclear	Nuclear	Chloroplast	0.352652	0.168782	0.368631	0.013106	0.143671	0.0138964	0.0304469	0.492343	0.920906	0.161835	0.0450247	2288708	Nuclear
TRITD1Bv1G037500	TdMYB1B123	Nuclear	Nuclear	Nuclear	Nuclear	Nuclear	0.469698	0.0672927	0.249208	0.0238034	0.0591572	0.0114711	0.120265	0.452173	0.0567851	0.0712923	0.0570499	3361804	Nuclear
TRITD1Bv1G039500	TdMYB1B124	Nuclear	Nuclear	Nuclear	Nuclear	Nuclear	0.0793274	0.0284763	0.0924268	0.00285367	0.00318468	0.00911394	0.0210091	0.103795	0.0105828	0.00518418	0.171885	4472162	Nuclear
TRITD1Bv1G100870	TdMYB1B125	Nuclear	Nuclear	Nuclear	Nuclear	Nuclear	0.114172	0.0248283	0.196139	0.00450635	0.00454658	0.0109166	0.0136539	0.136504	0.164939	0.0143895	0.0280089	4287397	Nuclear
TRITD1Bv1G126350	TdMYB1B126	Chloroplast	Chloroplast	Nuclear	Nuclear	Mitochondrial	0.113681	0.237763	0.487477	0.0221515	0.0213553	0.0477949	0.0620364	0.886845	10813332	0.0826807	0.0410622	1915823	Nuclear
TRITD1Bv1G148030	TdMYB1B127	Nuclear	Nuclear	Nuclear	Nuclear	Nuclear	0.216989	0.0208834	0.104245	0.00508494	0.0132759	0.00541527	0.0576706	0.0335577	0.0116258	0.00298593	0.0111456	4517122	Nuclear
TRITD1Bv1G154540	TdMYB1B128	Extracellular	Nuclear	Nuclear	Nuclear	Nuclear	0.733447	0.0349282	0.251827	0.00680502	0.00548679	0.00704509	0.022656	0.5793	0.106325	0.0293162	0.0116631	3211201	Nuclear
TRITD1Bv1G173280	TdMYB1B129	Nuclear	Nuclear	Nuclear	Nuclear	Nuclear	0.0862614	0.0621992	0.343376	0.0084474	0.00456659	0.0166673	0.0349326	0.121834	0.126152	0.032433	0.0535616	4109569	Nuclear
TRITD1Bv1G194250	TdMYB1B130	Nuclear	Cytoplasmic	Nuclear	Chloroplast	Cytoplasmic	0.298365	0.0528852	11576531	0.0131752	0.0641825	0.0410732	0.0512857	0.636442	13603263	0.0873713	0.0822132	11550265	Chloroplast
TRITD1Bv1G199880	TdMYB1B131	Nuclear	Nuclear	Mitochondrial	Chloroplast	Nuclear	0.381765	0.0407847	0.481635	0.0191764	0.0755076	0.0521453	0.0793726	10558662	0.59727	0.145832	0.0829238	1987721	Nuclear
TRITD1Bv1G205600	TdMYB1B132	Nuclear	Nuclear	Nuclear	Nuclear	Nuclear	0.243852	0.259001	0.238132	0.0164955	0.0164454	0.0173247	0.0878701	0.508823	0.31374	0.0936424	0.0324634	3172211	Nuclear
TRITD2Bv1G020620	TdMYB1B133	Nuclear	Nuclear	Nuclear	Nuclear	Nuclear	0.127124	0.059716	0.086667	0.00685627	0.00396035	0.00354875	0.0857266	0.170958	0.011963	0.0172538	0.018593	4407632	Nuclear
TRITD2Bv1G032330	TdMYB2B134	Extracellular	Mitochondrial	Cytoplasmic	Extracellular	Nuclear	0.753095	0.164788	1056793	0.0169776	0.0533454	0.0336291	0.062765	11700961	0.408788	0.126827	0.0462424	11066549	Mitochondrial
TRITD2Bv1G058650	TdMYB2B135	Nuclear	Nuclear	Nuclear	Nuclear	Nuclear	0.0603372	0.0165504	0.404687	0.0260926	0.00429924	0.00268566	0.00365643	0.984658	0.0646814	0.0913738	0.00370428	3337273	Nuclear
TRITD2Bv1G058760	TdMYB2B136	Nuclear	Nuclear	Nuclear	Nuclear	Nuclear	0.183782	0.050102	0.134569	0.00854683	0.0156129	0.00563126	0.0560407	0.0780303	0.0627983	0.0242237	0.051102	4329561	Nuclear
TRITD2Bv1G060490	TdMYB2B137	Nuclear	Nuclear	Nuclear	Nuclear	Nuclear	0.298054	0.0783043	0.371219	0.0188824	0.0168896	0.0395109	0.0414091	0.612417	0.35072	0.103596	0.043688	3025309	Nuclear
TRITD2Bv1G061120	TdMYB2B138	Nuclear	Nuclear	Nuclear	Nuclear	Nuclear	0.13091	0.0792927	0.244598	0.0206221	0.0168603	0.0788494	0.0122523	0.0563065	0.0301233	0.0205759	0.0175306	4292079	Nuclear
TRITD2Bv1G085850	TdMYB2B139	Nuclear	Nuclear	Nuclear	Nuclear	Nuclear	0.333524	0.0301707	0.215078	0.00409636	0.00333014	0.0243187	0.02735	0.185308	0.0767013	0.0254368	0.0147144	4059971	Nuclear
TRITD2Bv1G097990	TdMYB2B140	Nuclear	Vacuole	Mitochondrial	Nuclear	Nuclear	0.409486	0.122045	0.409449	0.0313102	0.031345	0.0245745	0.491781	0.89612	0.171179	0.0620663	0.313323	2037322	Nuclear
TRITD2Bv1G162800	TdMYB2B141	Nuclear	Nuclear	Nuclear	Cytoplasmic	Nuclear	0.236296	0.038155	0.954588	0.0453871	0.0305564	0.0349521	0.0171352	0.674518	0.497782	0.315608	0.0363768	2118646	Nuclear
TRITD2Bv1G165690	TdMYB2B142	Nuclear	Nuclear	Nuclear	Nuclear	Nuclear	0.0532325	0.0855177	0.599199	0.00787141	0.0277197	0.0118206	0.038236	0.681237	0.149504	0.0494064	0.0156649	3280591	Nuclear
TRITD2Bv1G181360	TdMYB2B143	Mitochondrial	Extracellular	Nuclear	Nuclear	Mitochondrial	0.731461	0.0281087	0.778856	0.0219541	0.0486067	0.0322855	0.0702305	0.820567	0.10732	0.0695681	0.0580133	2233027	Nuclear
TRITD2Bv1G183230	TdMYB2B144	Nuclear	Chloroplast	Nuclear	Chloroplast	Mitochondrial	0.121909	0.131243	0.427379	0.0283927	0.0150928	0.0366174	0.015891	0.958431	10327962	0.125697	0.035796	2070755	Nuclear
TRITD2Bv1G183370	TdMYB2B145	Nuclear	Cytoplasmic	Nuclear	Nuclear	Nuclear	0.196897	0.0289204	0.800215	0.00913378	0.0162962	0.0132498	0.0697342	0.440116	0.242803	0.0779315	0.0317771	3072923	Nuclear
TRITD2Bv1G183410	TdMYB2B146	Nuclear	Nuclear	Nuclear	Nuclear	Nuclear	0.143033	0.0156414	0.204007	0.00353875	0.00620379	0.00830424	0.010356	0.120024	0.100392	0.0277157	0.0161615	4344623	Nuclear
TRITD2Bv1G183440	TdMYB2B147	Nuclear	Nuclear	Nuclear	Nuclear	Nuclear	0.106469	0.0150266	0.345195	0.00465896	0.00895858	0.00804598	0.0216357	0.309536	0.102181	0.0350851	0.0168582	4026351	Nuclear
TRITD2Bv1G188380	TdMYB2B148	Nuclear	Nuclear	Nuclear	Nuclear	Nuclear	0.0221955	0.0281571	0.413759	0.0080451	0.0124203	0.0124971	0.00603166	0.25641	0.114652	0.0176399	0.0128518	409534	Nuclear
TRITD2Bv1G204990	TdMYB2B149	Nuclear	Nuclear	Nuclear	Nuclear	Nuclear	0.0185716	0.064039	0.268013	0.00622381	0.0061469	0.0063842	0.0107566	0.479129	0.166407	0.013838	0.00765677	3952835	Nuclear
TRITD2Bv1G217080	TdMYB2B150	Nuclear	Nuclear	Nuclear	Nuclear	Nuclear	0.374902	0.0674443	0.644651	0.0168422	0.0134926	0.0755089	0.0630528	0.31837	0.560542	0.0502288	0.025983	2788983	Nuclear
TRITD2Bv1G217170	TdMYB2B151	Extracellular	Cytoplasmic	Nuclear	Nuclear	Nuclear	0.363569	0.0420323	10154545	0.0148841	0.0199349	0.0951959	0.0464065	0.374801	0.366245	0.0994703	0.0198885	2542119	Nuclear
TRITD2Bv1G217740	TdMYB2B152	Nuclear	Nuclear	Nuclear	Nuclear	Nuclear	0.34072	0.0762075	0.650379	0.00628602	0.00564033	0.0340464	0.0117967	0.122832	0.170788	0.0202305	0.010919	3550154	Nuclear
TRITD2Bv1G253750	TdMYB2B153	Nuclear	Mitochondrial	Nuclear	Nuclear	Mitochondrial	0.418639	0.133212	0.504702	0.00865645	0.0342805	0.0125945	0.0186538	0.944036	0.476081	0.114652	0.0296366	23048548	Nuclear
TRITD3Bv1G009950	TdMYB2B154	Extracellular	Nuclear	Nuclear	Nuclear	Nuclear	0.517609	0.25234	0.140053	0.00751201	0.0193595	0.0109638	0.0811794	0.296399	0.288595	0.0389701	0.0292622	3317756	Nuclear
TRITD3Bv1G031790	TdMYB3B155	Nuclear	Nuclear	Nuclear	Nuclear	Nuclear	0.0912402	0.054855	0.281838	0.00781575	0.0165785	0.00508815	0.0165519	0.387509	0.428634	0.0291949	0.0317019	3648993	Nuclear
TRITD3Bv1G041490	TdMYB3B156	Extracellular	Nuclear	Nuclear	Nuclear	Nuclear	0.564036	0.394948	0.130989	0.0105448	0.019409	0.0359023	0.0167348	0.102747	0.482119	0.0313313	0.0442014	3167034	Nuclear
TRITD3Bv1G093860	TdMYB3B157	Nuclear	Nuclear	Nuclear	Nuclear	Nuclear	0.129078	0.133451	0.162594	0.00922029	0.00783612	0.00502459	0.00784422	0.0988407	0.109402	0.0330404	0.0124807	4291188	Nuclear
TRITD3Bv1G104140	TdMYB3B158	Nuclear	Nuclear	Nuclear	Nuclear	Nuclear	0.233243	0.0871548	0.27356	0.00951861	0.0963044	0.0135579	0.0624148	0.138946	0.218418	0.00999218	0.154398	3702491	Nuclear
TRITD3Bv1G134760	TdMYB3B159	Mitochondrial	Nuclear	Nuclear	Nuclear	Nuclear	0.172206	0.0588492	0.753425	0.0119525	0.02865	0.0170996	0.0687847	0.763046	0.478403	0.099614	0.0226352	25253341	Nuclear
TRITD3Bv1G146500	TdMYB3B160	Extracellular	Extracellular	Nuclear	Nuclear	Nuclear	119921715	0.126726	0.258041	0.0115954	0.015121	0.0856907	0.0698373	0.636433	0.499009	0.0320915	0.0559008	20103382	Nuclear
TRITD3Bv1G149310	TdMYB3B161	Nuclear	Cytoplasmic	Nuclear	Mitochondrial	Mitochondrial	0.160944	0.0204613	0.79309	0.0144116	0.0712516	0.0270644	0.0606098	11985115	0.665563	0.0515677	0.155303	17812229	Nuclear
TRITD3Bv1G152230	TdMYB3B162	Nuclear	Nuclear	Mitochondrial	Nuclear	Nuclear	0.107532	0.123402	0.608287	0.0126743	0.0310129	0.0196453	0.0180722	112561741	0.348752	0.106385	0.0295186	24691	Nuclear
TRITD3Bv1G158850	TdMYB3B163	Nuclear	Nuclear	Nuclear	Nuclear	Nuclear	0.345091	0.257162	0.210242	0.01723	0.0168629	0.0224059	0.0539036	0.286253	0.201043	0.0955964	0.0242356	3469974	Nuclear
TRITD3Bv1G187900	TdMYB3B164	Nuclear	Nuclear	Nuclear	Nuclear	Nuclear	0.0910152	0.0741355	0.172199	0.00265906	0.00359695	0.0099611	0.033069	0.0187451	0.00776985	0.00588462	0.0446806	4536284	Nuclear
TRITD3Bv1G205810	TdMYB3B165	Nuclear	Nuclear	Nuclear	Extracellular	Nuclear	0.426528	0.246128	0.256269	0.00760918	0.0304335	0.0134824	0.1759	0.0502928	0.0337224	0.0170181	0.0126237	3729994	Nuclear
TRITD3Bv1G207560	TdMYB3B166	Nuclear	Nuclear	Nuclear	Nuclear	Nuclear	0.109881	0.129269	0.248751	0.00745815	0.0214593	0.00648724	0.0352964	0.335009	0.162876	0.0498347	0.0424363	3851242	Nuclear
TRITD3Bv1G207660	TdMYB3B167	Nuclear	Nuclear	Nuclear	Nuclear	Nuclear	0.111798	0.108082	0.199191	0.00896181	0.0227405	0.00905115	0.0460176	0.384353	0.148416	0.0700898	0.0320626	3859237	Nuclear
TRITD3Bv1G214900	TdMYB3B168	Nuclear	Nuclear	Nuclear	Nuclear	Nuclear	0.507333	0.0336759	0.123539	0.00360234	0.00223586	0.00499465	0.0163152	0.326851	0.0608009	0.00982077	0.00440124	3906431	Nuclear
TRITD3Bv1G231250	TdMYB3B169	Extracellular	Nuclear	Nuclear	Cytoplasmic	Nuclear	0.838675	0.145291	10475678	0.00997466	0.030057	0.0147657	0.0311836	0.36683	0.0967993	0.0428782	0.0496293	2326347	Nuclear
TRITD3Bv1G241070	TdMYB3B170	Nuclear	Chloroplast	Nuclear	Nuclear	Mitochondrial	0.13564	0.107664	0.224291	0.0116338	0.0155061	0.00521892	0.0183193	0.710368	15513422	0.0221638	0.0377344	21601204	Nuclear
TRITD3Bv1G281370	TdMYB3B171	Nuclear	Nuclear	Nuclear	Nuclear	Nuclear	0.129379	0.155193	0.255377	0.0107851	0.0122636	0.00943908	0.0243184	0.418832	0.119297	0.0525478	0.0261148	3786453	Nuclear
TRITD4Bv1G016080	TdMYB3B172	Nuclear	Nuclear	Nuclear	Nuclear	Nuclear	0.20427	0.075575	0.358516	0.0198718	0.0106753	0.0263297	0.0055679	0.0889379	0.0809951	0.0473361	0.0117336	4070192	Nuclear
TRITD4Bv1G035080	TdMYB4B173	Nuclear	Nuclear	Nuclear	Nuclear	Nuclear	0.0204443	0.016122	0.0238941	0.00420513	0.00330598	0.00120248	0.00240168	0.0555802	0.0314275	0.0123351	0.00265798	4826424	Nuclear
TRITD4Bv1G039440	TdMYB4B174	Nuclear	Nuclear	Nuclear	Nuclear	Chloroplast	0.099773	0.150279	0.393819	0.0118248	0.0163981	0.00882057	0.0412841	0.61949	0.719211	0.0242859	0.0245678	2890247	Nuclear
TRITD4Bv1G056290	TdMYB4B175	Nuclear	Nuclear	Nuclear	Nuclear	Nuclear	0.0836797	0.113827	0.44105	0.00827533	0.0320237	0.0121809	0.0653589	0.328773	0.472397	0.0368752	0.0482598	33573	Nuclear
TRITD4Bv1G063360	TdMYB4B176	Nuclear	Nuclear	Nuclear	Nuclear	Nuclear	0.403578	0.0585111	0.388456	0.0368717	0.00823533	0.0106804	0.0821028	0.277859	0.252455	0.022545	0.0103399	3448366	Nuclear
TRITD4Bv1G064320	TdMYB4B177	Mitochondrial	Nuclear	Nuclear	Nuclear	Nuclear	0.424659	0.102188	0.727158	0.0224191	0.0968027	0.0421328	0.110805	0.63578	0.195515	0.144236	0.073482	2424822	Nuclear
TRITD4Bv1G112780	TdMYB4B178	Nuclear	Nuclear	Nuclear	Nuclear	Nuclear	0.253931	0.108077	0.83858	0.0136528	0.0274352	0.089412	0.0750465	0.126206	0.108779	0.135401	0.0370964	3186384	Nuclear
TRITD4Bv1G116710	TdMYB4B179	Nuclear	Nuclear	Nuclear	Nuclear	Nuclear	0.0502754	0.03448	0.270105	0.0083212	0.0149284	0.0125892	0.0349298	0.217527	0.230737	0.106615	0.0982854	3921207	Nuclear
TRITD4Bv1G118730	TdMYB4B180	Extracellular	Nuclear	Nuclear	Nuclear	Nuclear	0.959757	0.0761437	0.45186	0.0170188	0.0357756	0.0318906	0.0397024	0.226882	0.35575	0.102591	0.0599063	2642723	Nuclear
TRITD4Bv1G140200	TdMYB4B181	Nuclear	Nuclear	Nuclear	Nuclear	Nuclear	0.764677	0.159794	0.438328	0.0118248	0.0117745	0.013968	0.0345683	0.418363	0.210268	0.0241541	0.0100221	290226	Nuclear
TRITD4Bv1G140220	TdMYB4B182	Extracellular	Nuclear	Nuclear	Nuclear	Nuclear	0.831313	0.0350089	0.607497	0.0147408	0.00642477	0.0133101	0.0241051	0.597373	0.157704	0.0450302	0.00800628	2659486	Nuclear
TRITD4Bv1G173440	TdMYB4B183	Chloroplast	Chloroplast	Nuclear	Nuclear	Nuclear	0.181112	0.302189	0.387651	0.0574718	0.0506789	0.0382387	0.0473414	0.829782	11048115	0.123664	0.032819	1844242	Nuclear
TRITD4Bv1G183820	TdMYB4B184	Extracellular	Chloroplast	Nuclear	Nuclear	Mitochondrial	0.45844	0.127844	0.323191	0.0124633	0.0169946	0.0152426	0.0283045	0.691213	1407912	0.0342683	0.0622913	18218364	Nuclear
TRITD4Bv1G193370	TdMYB4B185	Nuclear	Nuclear	Nuclear	Nuclear	Nuclear	0.364249	0.0639621	0.246493	0.0127773	0.0162834	0.0169066	0.0194926	0.294889	0.0521095	0.0366009	0.0110206	3865216	Nuclear
TRITD4Bv1G200630	TdMYB4B186	Nuclear	Nuclear	Nuclear	Nuclear	Nuclear	0.080331	0.117522	0.144444	0.00530421	0.0282295	0.0502391	0.00913851	0.337348	0.495889	0.0179189	0.0408237	3672812	Nuclear
TRITD5Bv1G023620	TdMYB4B187	Mitochondrial	Nuclear	Nuclear	Nuclear	Extracellular	0.783001	0.062016	0.823817	0.0347545	0.0120765	0.0215669	0.0230477	0.886241	0.173814	0.0574461	0.0122833	2109936	Nuclear
TRITD5Bv1G039350	TdMYB5B188	Extracellular	Nuclear	Nuclear	Cytoplasmic	Nuclear	0.533902	0.255932	0.796698	0.126852	0.0204412	0.0197587	0.0121609	0.741252	0.122282	0.169063	0.0197484	2181911	Nuclear
TRITD5Bv1G041300	TdMYB5B189	Nuclear	Nuclear	Nuclear	Nuclear	Nuclear	0.0441422	0.0460517	0.22806	0.0134898	0.0062784	0.00445183	0.0078279	0.727198	0.100429	0.044082	0.00819934	376979	Nuclear
TRITD5Bv1G043640	TdMYB5B190	Nuclear	Nuclear	Nuclear	Nuclear	Nuclear	0.219046	0.111247	0.435043	0.010993	0.022529	0.0162932	0.046521	0.15298	0.164641	0.0208474	0.032872	3766988	Nuclear
TRITD5Bv1G051400	TdMYB5B191	Nuclear	Nuclear	Nuclear	Nuclear	Nuclear	0.235885	0.0640991	0.262992	0.0112243	0.0534293	0.0134322	0.147266	0.203946	0.20179	0.00866815	0.145233	3652035	Nuclear
TRITD5Bv1G068810	TdMYB5B192	Nuclear	Nuclear	Nuclear	Mitochondrial	Extracellular	0.800628	0.0799413	0.431764	0.00794729	0.0103082	0.0193804	0.0357594	10423548	0.202879	0.0541079	0.0154866	2299443	Nuclear
TRITD5Bv1G090290	TdMYB5B193	Nuclear	Nuclear	Nuclear	Nuclear	Nuclear	0.201611	0.157571	0.527602	0.0367029	0.0260534	0.0220335	0.118077	0.225432	0.437507	0.0776594	0.0848981	3084853	Nuclear
TRITD5Bv1G098410	TdMYB5B194	Nuclear	Nuclear	Nuclear	PlasmaMembrane	Nuclear	0.03112	0.591788	0.218014	0.0133855	0.00419443	0.00669066	0.00462147	0.188707	0.0624896	0.0183804	0.00594269	3854666	Nuclear
TRITD5Bv1G124230	TdMYB5B195	Nuclear	Nuclear	Nuclear	Chloroplast	Nuclear	0.158397	0.0418591	0.524905	0.0158587	0.0408094	0.0531252	0.118606	0.671136	0.773856	0.0396397	0.028295	2533515	Nuclear
TRITD5Bv1G130580	TdMYB5B196	Nuclear	Nuclear	Nuclear	Nuclear	Nuclear	0.461994	0.129206	0.117856	0.00840867	0.0177984	0.00728776	0.0678862	0.205126	0.232825	0.0173503	0.0723104	3661951	Nuclear
TRITD5Bv1G134610	TdMYB5B197	Nuclear	Nuclear	Nuclear	Chloroplast	Nuclear	0.178774	0.119085	0.423825	0.0106216	0.0147656	0.0154882	0.017338	0.483491	0.638351	0.0651353	0.0300261	3003098	Nuclear
TRITD5Bv1G171890	TdMYB5B198	Nuclear	Nuclear	Nuclear	Nuclear	Nuclear	0.136769	0.0228312	0.276444	0.00636654	0.0334604	0.0224243	0.0306351	0.408731	0.240077	0.0188797	0.0366396	3766741	Nuclear
TRITD5Bv1G175020	TdMYB5B199	Nuclear	Mitochondrial	Nuclear	Nuclear	Mitochondrial	0.469263	0.0666531	0.491167	0.0321839	0.0313196	0.0232275	0.0262465	1719006	0.24909	0.103642	0.0207997	1767401	Nuclear
TRITD5Bv1G205200	TdMYB5B200	Nuclear	Chloroplast	Nuclear	Nuclear	Nuclear	0.239063	0.181603	0.383338	0.0153344	0.0185372	0.0123114	0.0413722	0.379861	117064438	0.0531465	0.0202133	24845747	Nuclear
TRITD5Bv1G250220	TdMYB5B201	Nuclear	Nuclear	Nuclear	Nuclear	Nuclear	0.266578	0.244778	0.559194	0.0389447	0.0239469	0.0226434	0.0921184	0.606389	0.346729	0.0839862	0.041307	2673386	Nuclear
TRITD6Bv1G010730	TdMYB5B202	Nuclear	Nuclear	Nuclear	Nuclear	Nuclear	0.0759206	0.0319701	0.130184	0.00815692	0.0071932	0.00656956	0.049203	0.15039	0.0278746	0.0177776	0.01527	4479491	Nuclear
TRITD6Bv1G079910	TdMYB6B203	Nuclear	Nuclear	Nuclear	Mitochondrial	Nuclear	0.0786633	0.0618071	0.264415	0.0120172	0.00505751	0.00688509	0.00393384	0.688535	0.178605	0.0469201	0.00688199	3646279	Nuclear
TRITD6Bv1G114040	TdMYB6B204	Nuclear	Nuclear	Nuclear	Nuclear	Nuclear	0.0148552	0.0202031	0.183546	0.00685672	0.00816376	0.00691365	0.00966101	0.092084	0.0466151	0.0450783	0.00315056	4562872	Nuclear
TRITD6Bv1G133120	TdMYB6B205	Nuclear	Cytoplasmic	Nuclear	Nuclear	Nuclear	0.270238	0.0368264	11380939	0.0176684	0.0332382	0.0203099	0.0712076	0.913079	0.19657	0.127293	0.0774627	2098014	Nuclear
TRITD6Bv1G134360	TdMYB6B206	Nuclear	Nuclear	Nuclear	Nuclear	Nuclear	0.0375485	0.0698113	0.284027	0.00759219	0.00905122	0.0121777	0.00877651	0.271706	0.332659	0.0158699	0.0129885	3937791	Nuclear
TRITD6Bv1G134380	TdMYB6B207	Nuclear	Nuclear	Nuclear	Nuclear	Nuclear	0.0903839	0.0770014	0.167072	0.00772278	0.00968387	0.0206197	0.0314389	0.257556	0.299551	0.00942595	0.0142054	401534	Nuclear
TRITD6Bv1G134430	TdMYB6B208	Nuclear	Nuclear	Nuclear	Nuclear	Nuclear	0.0763745	0.0496254	0.152929	0.0036698	0.00691536	0.0126766	0.0175184	0.137213	0.339152	0.00624987	0.0145988	4183076	Nuclear
TRITD6Bv1G138550	TdMYB6B209	Nuclear	Nuclear	Nuclear	Nuclear	Nuclear	0.0510726	0.00606229	0.0876316	0.00220439	0.00201445	0.00147787	0.0052759	0.182153	0.0132121	0.00626379	0.00468459	4637946	Nuclear
TRITD6Bv1G138770	TdMYB6B210	Chloroplast	Chloroplast	Nuclear	Cytoplasmic	Mitochondrial	0.0743881	0.155854	0.746616	0.0224687	0.0223647	0.0191098	0.014061	12892058	11791954	0.170609	0.0353758	1270752	Mitochondrial
TRITD6Bv1G154920	TdMYB6B211	Nuclear	Nuclear	Nuclear	Nuclear	Nuclear	0.0693981	0.0416121	0.559911	0.0135038	0.0211154	0.187843	0.0198002	0.233733	0.585021	0.0304118	0.0340181	3203632	Nuclear
TRITD6Bv1G173340	TdMYB6B212	Nuclear	Nuclear	Nuclear	Nuclear	Nuclear	0.818379	0.0352081	0.4161	0.00976905	0.0184373	0.0174678	0.0325886	0.474002	0.240498	0.0301021	0.0291957	2878252	Nuclear
TRITD6Bv1G187300	TdMYB6B213	Nuclear	Nuclear	Nuclear	Nuclear	Nuclear	0.105224	0.0336635	0.382983	0.00412248	0.0028991	0.0134844	0.0184316	0.0321229	0.0872153	0.011064	0.0101448	4298645	Nuclear
TRITD6Bv1G201940	TdMYB6B214	Nuclear	Nuclear	Nuclear	Nuclear	Nuclear	0.339174	0.0747052	0.378512	0.0154855	0.0341578	0.0195543	0.0887443	0.552191	0.444983	0.0828083	0.0698766	2899808	Nuclear
TRITD7Bv1G007040	TdMYB6B215	Nuclear	Nuclear	Nuclear	Nuclear	Nuclear	0.0554193	0.0151499	0.373083	0.00853923	0.0678872	0.0116955	0.0398653	0.19177	0.10723	0.0245124	0.01912	4085728	Nuclear
TRITD7Bv1G011660	TdMYB7B216	Nuclear	Nuclear	Nuclear	Nuclear	Nuclear	0.0906648	0.239349	0.300423	0.00783048	0.0181914	0.0196598	0.05365	0.0591812	0.043046	0.0781232	0.0952609	399462	Nuclear
TRITD7Bv1G034690	TdMYB7B217	Nuclear	Nuclear	Nuclear	Nuclear	Nuclear	0.0514308	0.135075	0.192006	0.00712354	0.00190415	0.00782476	0.00937289	0.0451668	0.0371428	0.0325627	0.00769987	4472691	Nuclear
TRITD7Bv1G046440	TdMYB7B218	Nuclear	Nuclear	Nuclear	Chloroplast	Nuclear	0.309565	0.0856408	0.532488	0.014215	0.0313584	0.0508363	0.130434	0.401356	0.416996	0.0485564	0.0289083	2949643	Nuclear
TRITD7Bv1G085160	TdMYB7B219	Extracellular	Nuclear	Nuclear	Nuclear	Mitochondrial	13802703	0.0102168	0.406966	0.013746	0.00537191	0.00749228	0.00690689	10210677	0.04556	0.0540678	0.00488519	20434474	Nuclear
TRITD7Bv1G116120	TdMYB7B220	Nuclear	Nuclear	Nuclear	Nuclear	Nuclear	0.168318	0.124052	0.343668	0.0106272	0.0056162	0.00657734	0.024297	0.12404	0.0541214	0.0446624	0.00925956	4084761	Nuclear
TRITD7Bv1G138850	TdMYB7B221	Extracellular	Nuclear	Nuclear	Nuclear	Mitochondrial	0.598786	0.0245378	0.561214	0.00814551	0.0186211	0.0640882	0.0834332	0.804197	0.173752	0.0354221	0.0582749	2569528	Nuclear
TRITD7Bv1G156840	TdMYB7B222	Nuclear	Nuclear	Nuclear	Nuclear	Nuclear	0.0918951	0.0339003	0.396388	0.00378635	0.0491545	0.0081112	0.0322852	0.0377453	0.0485146	0.038491	0.110223	4149505	Nuclear
TRITD7Bv1G174390	TdMYB7B223	Nuclear	Mitochondrial	Nuclear	Nuclear	Nuclear	0.235861	0.101327	0.1318	0.00716766	0.0155107	0.00552904	0.0291934	0.676918	0.0507274	0.0226245	0.0301384	3693202	Nuclear
TRITD7Bv1G192660	TdMYB7B224	Nuclear	Nuclear	Nuclear	Nuclear	Nuclear	0.0339518	0.0306225	0.145671	0.00313824	0.00542882	0.00235664	0.0199226	0.138092	0.0882697	0.0118858	0.00975653	4510904	Nuclear
TRITD7Bv1G221920	TdMYB7B225	Nuclear	Nuclear	Nuclear	Nuclear	Nuclear	0.431308	0.267803	0.269826	0.00891258	0.00856222	0.00933322	0.010771	0.19627	0.0618976	0.0297473	0.0116856	3693885	Nuclear
TRITD7Bv1G221970	TdMYB7B226	Nuclear	Nuclear	Nuclear	Nuclear	Nuclear	0.206613	0.0970729	0.207916	0.00870418	0.00606001	0.00489549	0.00538024	0.214393	0.094218	0.0799056	0.0157113	4059131	Nuclear
TRITD7Bv1G221990	TdMYB7B227	Nuclear	Nuclear	Nuclear	Nuclear	Nuclear	0.412113	0.0527004	0.27145	0.0119053	0.00556315	0.00550562	0.00472213	0.355347	0.111384	0.085094	0.0201809	3664036	Nuclear
TRITD0Uv1G004450	TdMYBU228	Nuclear	Nuclear	Nuclear	Cytoplasmic	Nuclear	0.314301	0.0607586	0.782252	0.00766072	0.0277814	0.0210567	0.03404	0.183683	0.177859	0.0153608	0.0136298	3361616	Nuclear
TRITD0Uv1G008510	TdMYBU229	Extracellular	Cytoplasmic	Mitochondrial	Nuclear	Nuclear	0.436523	0.0482963	0.923758	0.0183868	0.100215	0.0539122	0.0836921	0.981321	0.469	0.187322	0.0820329	1615541	Nuclear
TRITD0Uv1G008520	TdMYBU230	Extracellular	Chloroplast	Nuclear	Chloroplast	Nuclear	0.954179	0.0305731	0.537426	0.0142935	0.0348443	0.0796381	0.0823391	0.85668	0.970708	0.0476779	0.0755418	13160976	Nuclear
TRITD0Uv1G030270	TdMYBU231	Extracellular	Nuclear	Nuclear	Nuclear	Mitochondrial	0.73227	0.0265895	0.353603	0.00498063	0.00834148	0.0070293	0.0448295	11573757	0.103171	0.0498979	0.00880325	2503109	Nuclear
TRITD0Uv1G038930	TdMYBU232	Nuclear	Nuclear	Nuclear	Chloroplast	Nuclear	0.156291	0.0481315	0.511464	0.0255608	0.0396733	0.0353739	0.0516772	0.485897	0.890576	0.0626144	0.0264402	2666302	Nuclear
TRITD0Uv1G057910	TdMYBU233	Nuclear	Nuclear	Nuclear	Nuclear	Nuclear	0.219152	0.0403196	0.247762	0.00338437	0.00265535	0.00882407	0.0219317	0.0418014	0.0958529	0.00806234	0.00500349	430525	Nuclear

## Sheet: 2D_MYB annotation
Supplementary Table 2D. MYB annotation, following Jiang and Rao (2020) and Stracke et al., (2010) functional annotation
gene ID	gene name	Jiang group	Stracke Subfamily	intron number
TRITD5Av1G223080	TdCDC55A2	CDC5
TRITD5Bv1G222580	TdCDC55B2	CDC5
TRITD5Bv1G166570	TdCDC55B1	CDC5
TRITD5Av1G177290	TdCDC55A1	CDC5
TRITD6Av1G109670	TdMYB6A090			6
TRITD6Bv1G114040	TdMYB6B204			6
TRITD2Av1G047580	TdMYB2A022	FLP		11
TRITD2Bv1G061120	TdMYB2B138	FLP		11
TRITD1Bv1G037500	TdMYB1B123	II		2
TRITD1Av1G038350	TdMYB1A004	II		2
TRITD1Av1G039510	TdMYB1A005	II		2
TRITD3Av1G046610	TdMYB3A044	II		2
TRITD3Bv1G207660	TdMYB3B167	II		2
TRITD3Av1G222290	TdMYB3A053	II		2
TRITD3Bv1G207560	TdMYB3B166	II		2
TRITD7Av1G035980	TdMYB7A105	II	S25	2
TRITD7Bv1G007040	TdMYB7B215	II	S25	2
TRITD3Bv1G205810	TdMYB3B165	III	S23	1
TRITD4Av1G029120	TdMYB4A059	poaceae specific		1
TRITD4Bv1G140220	TdMYB4B182	poaceae specific		0
TRITD5Bv1G023620	TdMYB5B187	poaceae specific		0
TRITD4Av1G029150	TdMYB4A060	poaceae specific		0
TRITD4Bv1G140200	TdMYB4B181	poaceae specific		0
TRITD4Bv1G173440	TdMYB4B183	IV		0
TRITD4Av1G000100	TdMYB4A058	IV		0
TRITD5Av1G118710	TdMYB5A079	IV	S22	1
TRITD5Bv1G098410	TdMYB5B194	IV	S22	1
TRITD6Av1G075070	TdMYB6A089	IV	S22	0
TRITD6Bv1G079910	TdMYB6B203	IV	S22	0
TRITD7Bv1G221990	TdMYB7B227	IV	S22	0
TRITD7Av1G269520	TdMYB7A118	IV	S22	0
TRITD7Bv1G221920	TdMYB7B225	IV	S22	0
TRITD7Bv1G221970	TdMYB7B226	IV	S22	0
TRITD7Av1G269510	TdMYB7A117	IV	S22	0
TRITD4Bv1G039440	TdMYB4B174	V	S21	1
TRITD4Av1G161800	TdMYB4A067	V	S21	1
TRITD4Av1G190440	TdMYB4A069	V	S21	3
TRITD4Bv1G016080	TdMYB4B172	V	S21	3
TRITD3Av1G093070	TdMYB3A045	V	S21	2
TRITD3Bv1G093860	TdMYB3B157	V	S21	2
TRITD3Av1G249330	TdMYB3A055	V	S21	1
TRITD3Bv1G241070	TdMYB3B170	V	S21	2
TRITD5Av1G041490	TdMYB5A074	ARP		0
TRITD5Bv1G039350	TdMYB5B188	ARP		0
TRITD7Av1G096030	TdMYB7A110	VI		2
TRITD2Bv1G204990	TdMYB2B149	VI		2
TRITD2Av1G244360	TdMYB2A032	VI		2
TRITD1Av1G185000	TdMYB1A010	VII	S18	3
TRITD1Bv1G173280	TdMYB1B129	VII	S18	3
TRITD3Bv1G187900	TdMYB3B164	VII	S18	3
TRITD3Av1G207740	TdMYB3A052	VII	S18	3
TRITD7Bv1G156840	TdMYB7B222	VII	S18	3
TRITD7Av1G203290	TdMYB7A114	VII	S18	3
TRITD7Bv1G011660	TdMYB7B216	VII	S18	2
TRITD7Av1G038860	TdMYB7A106	VII	S18	2
TRITD6Av1G046350	TdMYB6A088	VII	S18	2
TRITD7Av1G244610	TdMYB7A116	VII	S18	2
TRITD7Bv1G192660	TdMYB7B224	VII	S18	2
TRITD5Av1G244760	TdMYB5A085	VIII-E		1
TRITD4Bv1G193370	TdMYB4B185	VIII-E		1
TRITD2Bv1G181360	TdMYB2B143	VIII-E		2
TRITD2Av1G218280	TdMYB2A027	VIII-E		2
TRITD6Bv1G133120	TdMYB6B205	VIII-E		2
TRITD6Av1G146010	TdMYB6A096	VIII-E		2
TRITD3Av1G286170	TdMYB3A057	VIII-E		1
TRITD3Bv1G281370	TdMYB3B171	VIII-E		1
TRITD1Bv1G013050	TdMYB1B121	VIII-E		1
TRITD1Av1G009570	TdMYB1A001	VIII-E		1
TRITD4Bv1G063360	TdMYB4B176	VIII-E		2
TRITD4Av1G136700	TdMYB4A065	VIII-E		2
TRITD5Av1G044060	TdMYB5A075	VIII-E		4
TRITD5Bv1G041300	TdMYB5B189	VIII-E		4
TRITD3Av1G152340	TdMYB3A047	VIII-E	S19	1
TRITD3Bv1G134760	TdMYB3B159	VIII-E	S19	1
TRITD1Av1G208130	TdMYB1A015	VIII-E	S19	1
TRITD4Bv1G064320	TdMYB4B177	VIII-E	S20	1
TRITD4Av1G135660	TdMYB4A064	VIII-E	S20	1
TRITD5Bv1G043640	TdMYB5B190	VIII-E	S20	2
TRITD5Av1G046770	TdMYB5A076	VIII-E	S20	2
TRITD1Bv1G034590	TdMYB1B122	VIII-E	S20	1
TRITD1Av1G026820	TdMYB1A002	VIII-E	S20	1
TRITD3Bv1G231250	TdMYB3B169	VIII-E	S20	0
TRITD3Av1G239730	TdMYB3A054	VIII-E	S20	0
TRITD3Av1G010860	TdMYB3A041	VIII-E	S20	1
TRITD3Bv1G009950	TdMYB3B154	VIII-E	S20	1
TRITD4Av1G058610	TdMYB4A063	VIII-E	S20	1
TRITD4Bv1G112780	TdMYB4B178	VIII-E	S20	1
TRITD2Bv1G032330	TdMYB2B134	VIII-E	S20	0
TRITD2Av1G024990	TdMYB2A018	VIII-E	S20	0
TRITD4Bv1G116710	TdMYB4B179	VIII-E	S7	2
TRITD4Av1G057610	TdMYB4A062	VIII-E	S7	2
TRITD1Bv1G004350	TdMYB1B120	VIII-E	S7	2
TRITD1Bv1G004300	TdMYB1B119	VIII-E	S7	2
TRITD0Uv1G004450	TdMYBU228	VIII-E	S7	2
TRITD3Bv1G152230	TdMYB3B162	VIII-E		2
TRITD3Av1G172210	TdMYB3A050	VIII-E		1
TRITD3Av1G260970	TdMYB3A056	VIII-E	S5	2
TRITD7Av1G053110	TdMYB7A107	VIII-E	S5	1
TRITD5Av1G238760	TdMYB5A084	VIII-E	S5	1
TRITD4Bv1G183820	TdMYB4B184	VIII-E	S5	1
TRITD3Bv1G214900	TdMYB3B168	VIII-E	S4	1
TRITD1Av1G168580	TdMYB1A009	VIII-E	S4	1
TRITD1Bv1G154540	TdMYB1B128	VIII-E	S4	1
TRITD5Bv1G068810	TdMYB5B192	VIII-E	S4	2
TRITD0Uv1G030270	TdMYBU231	VIII-E	S4	2
TRITD4Av1G171580	TdMYB4A068	VIII-E	S4	2
TRITD4Bv1G035080	TdMYB4B173	VIII-E	S4	2
TRITD7Av1G114530	TdMYB7A111	VIII-E	S4	0
TRITD7Bv1G085160	TdMYB7B219	VIII-E	S4	0
TRITD5Bv1G175020	TdMYB5B199	VIII-E	S4	1
TRITD5Av1G185470	TdMYB5A082	VIII-E	S4	1
TRITD6Av1G169300	TdMYB6A098	VIII-D	S3	2
TRITD6Bv1G154920	TdMYB6B211	VIII-D	S3	1
TRITD2Bv1G217080	TdMYB2B150	VIII-D	S3	2
TRITD2Bv1G217170	TdMYB2B151	VIII-D	S3	2
TRITD2Av1G254090	TdMYB2A035	VIII-D	S3	2
TRITD1Bv1G100870	TdMYB1B125	VIII-D	S2	2
TRITD1Av1G097550	TdMYB1A006	VIII-D	S2	2
TRITD2Bv1G188380	TdMYB2B148	VIII-D	S2	2
TRITD2Av1G225810	TdMYB2A031	VIII-D	S2	2
TRITD6Av1G143290	TdMYB6A095	VIII-D	S2	0
TRITD6Bv1G134360	TdMYB6B206	VIII-D	S2	0
TRITD6Av1G143260	TdMYB6A092	VIII-D	S2	0
TRITD6Bv1G134380	TdMYB6B207	VIII-D	S2	1
TRITD6Av1G143210	TdMYB6A091	VIII-D	S2	0
TRITD6Av1G143270	TdMYB6A093	VIII-D	S2	0
TRITD6Bv1G134430	TdMYB6B208	VIII-D	S2	0
TRITD6Av1G143280	TdMYB6A094	VIII-D	S2	0
TRITD5Bv1G124230	TdMYB5B195	VIII-A-2		1
TRITD0Uv1G038930	TdMYBU232	VIII-A-2		1
TRITD7Av1G070470	TdMYB7A109	VIII-A-2		2
TRITD7Bv1G046440	TdMYB7B218	VIII-A-2		2
TRITD6Bv1G173340	TdMYB6B212	VIII-A-2		2
TRITD6Av1G183650	TdMYB6A099	VIII-A-2		2
TRITD5Av1G182550	TdMYB5A081	VIII-A-2		1
TRITD5Bv1G171890	TdMYB5B198	VIII-A-2		1
TRITD6Av1G007200	TdMYB6A087	VIII-A-1	S16	2
TRITD6Bv1G010730	TdMYB6B202	VIII-A-1	S16	2
TRITD6Bv1G138550	TdMYB6B209	VIII-A-1	S16	3
TRITD6Av1G152410	TdMYB6A097	VIII-A-1	S16	2
TRITD2Bv1G183410	TdMYB2B146	VIII-A-1	S16	2
TRITD2Av1G221060	TdMYB2A029	VIII-A-1	S16	2
TRITD2Bv1G183440	TdMYB2B147	VIII-A-1	S16	2
TRITD2Bv1G183370	TdMYB2B145	VIII-A-1	S16	2
TRITD2Av1G221150	TdMYB2A030	VIII-A-1	S16	2
TRITD5Bv1G051400	TdMYB5B191	VIII-A-1		1
TRITD5Av1G057530	TdMYB5A077	VIII-A-1		1
TRITD7Bv1G116120	TdMYB7B220	VIII-A-1		2
TRITD7Av1G157180	TdMYB7A112	VIII-A-1		2
TRITD2Bv1G097990	TdMYB2B140	VIII-A-1		2
TRITD2Av1G098880	TdMYB2A024	VIII-A-1		2
TRITD3Bv1G146500	TdMYB3B160	VIII-A-1		3
TRITD3Av1G168410	TdMYB3A048	VIII-A-1		3
TRITD1Bv1G039500	TdMYB1B124	VIII-A-1	S13	2
TRITD1Av1G030230	TdMYB1A003	VIII-A-1	S13	2
TRITD7Bv1G138850	TdMYB7B221	VIII-A-1	S13	2
TRITD7Av1G177140	TdMYB7A113	VIII-A-1	S13	3
TRITD4Av1G227090	TdMYB4A071	VIII-A-1	S13	2
TRITD2Bv1G058760	TdMYB2B136	VIII-A-1	S13	1
TRITD2Av1G045170	TdMYB2A019	VIII-A-1	S13	1
TRITD2Av1G045220	TdMYB2A020	VIII-A-1	S13	1
TRITD2Bv1G058650	TdMYB2B135	VIII-A-1	S13	1
TRITD3Av1G027730	TdMYB3A042	VIII-A-1	S13	1
TRITD3Bv1G031790	TdMYB3B155	VIII-A-1	S13	1
TRITD3Bv1G104140	TdMYB3B158	VIII-A-1	S13	2
TRITD3Av1G121270	TdMYB3A046	VIII-A-1	S13	2
TRITD3Av1G170610	TdMYB3A049	VIII-A-1	S13	2
TRITD3Bv1G149310	TdMYB3B161	VIII-A-1	S13	2
TRITD1Av1G205760	TdMYB1A014	VIII-A-1	S13	1
TRITD1Bv1G199880	TdMYB1B131	VIII-A-1	S13	1
TRITD1Av1G205750	TdMYB1A013	VIII-A-1	S13	1
TRITD0Uv1G008510	TdMYBU229	VIII-A-1	S13	1
TRITD1Av1G205720	TdMYB1A011	VIII-A-1	S13	1
TRITD1Bv1G194250	TdMYB1B130	VIII-A-1	S13	1
TRITD0Uv1G008520	TdMYBU230	VIII-A-1	S13	2
TRITD1Av1G205740	TdMYB1A012	VIII-A-1	S13	1
TRITD6Bv1G138770	TdMYB6B210	VIII-D	S9	2
TRITD2Bv1G183230	TdMYB2B144	VIII-D	S9	2
TRITD2Av1G220910	TdMYB2A028	VIII-D	S9	2
TRITD2Av1G199440	TdMYB2A025	VIII-D	S9	2
TRITD2Bv1G162800	TdMYB2B141	VIII-D	S9	2
TRITD2Bv1G253750	TdMYB2B153	VIII-D	S9	4
TRITD2Av1G285890	TdMYB2A040	VIII-D	S9	2
TRITD2Bv1G085850	TdMYB2B139	VIII-D	S11	2
TRITD2Av1G077240	TdMYB2A023	VIII-D	S11	2
TRITD7Av1G058060	TdMYB7A108	VIII-D	S24	2
TRITD7Bv1G034690	TdMYB7B217	VIII-D	S24	2
TRITD6Bv1G187300	TdMYB6B213	VIII-D	S24	2
TRITD6Av1G194510	TdMYB6A101	VIII-D	S24	2
TRITD6Av1G194500	TdMYB6A100	VIII-D	S24	2
TRITD0Uv1G057910	TdMYBU233	VIII-D	S24	2
TRITD7Av1G006480	TdMYB7A104	VIII-D	S10	2
TRITD4Av1G256700	TdMYB4A072	VIII-D	S10	2
TRITD7Av1G006440	TdMYB7A103	VIII-D	S10	2
TRITD4Av1G256770	TdMYB4A073	VIII-D	S10	2
TRITD2Av1G255320	TdMYB2A036	VIII-D	S10	1
TRITD2Av1G255330	TdMYB2A037	VIII-D	S10	1
TRITD2Av1G255350	TdMYB2A039	VIII-D	S10	1
TRITD2Av1G255340	TdMYB2A038	VIII-D	S10	1
TRITD2Av1G253680	TdMYB2A033	VIII-D	S10	1
TRITD2Bv1G217740	TdMYB2B152	VIII-D	S10	1
TRITD2Av1G253690	TdMYB2A034	VIII-D	S10	1
TRITD2Av1G047010	TdMYB2A021	VIII-D		1
TRITD2Bv1G060490	TdMYB2B137	VIII-D		1
TRITD5Av1G144700	TdMYB5A080	VIII-D		2
TRITD5Bv1G134610	TdMYB5B197	VIII-D		2
TRITD5Bv1G250220	TdMYB5B201	VIII-D	S1	2
TRITD4Av1G209780	TdMYB4A070	VIII-D	S1	2
TRITD4Bv1G056290	TdMYB4B175	VIII-D	S1	1
TRITD4Av1G155930	TdMYB4A066	VIII-D	S1	1
TRITD5Av1G108560	TdMYB5A078	VIII-D	S1	1
TRITD5Bv1G090290	TdMYB5B193	VIII-D	S1	1
TRITD2Bv1G165690	TdMYB2B142	VIII-B		2
TRITD2Av1G202420	TdMYB2A026	VIII-B		2
TRITD4Bv1G118730	TdMYB4B180	VIII-B		2
TRITD4Av1G054810	TdMYB4A061	VIII-B		2
TRITD1Bv1G126350	TdMYB1B126	VIII-C		2
TRITD1Av1G131700	TdMYB1A007	VIII-C		2
TRITD3Bv1G158850	TdMYB3B163	VIII-C		2
TRITD1Bv1G205600	TdMYB1B132	VIII-C		1
TRITD1Av1G216690	TdMYB1A016	VIII-C		1
TRITD3Bv1G041490	TdMYB3B156	VIII-C		2
TRITD3Av1G033470	TdMYB3A043	VIII-C		2
TRITD3Av1G186610	TdMYB3A051	VIII-C		2
TRITD5Av1G251090	TdMYB5A086	VIII-C		2
TRITD4Bv1G200630	TdMYB4B186	VIII-C		2
TRITD7Av1G223690	TdMYB7A115	VIII-C		1
TRITD7Bv1G174390	TdMYB7B223	VIII-C		1
TRITD6Bv1G201940	TdMYB6B214	VIII-C	S14	2
TRITD6Av1G206130	TdMYB6A102	VIII-C	S14	3
TRITD5Bv1G130580	TdMYB5B196	VIII-C	S14	1
TRITD1Av1G161280	TdMYB1A008	VIII-C	S14	2
TRITD1Bv1G148030	TdMYB1B127	VIII-C	S14	2
TRITD5Bv1G205200	TdMYB5B200	VIII-C	S14	2
TRITD5Av1G208870	TdMYB5A083	VIII-C	S14	2
TRITD2Bv1G020620	TdMYB2B133	VIII-C	S14	2
TRITD2Av1G015370	TdMYB2A017	VIII-C	S14	2
