# Supplementary material for: R2R3-MYBs in Durum Wheat: Genome-Wide Identification, Poaceae-Specific Clusters, Expression, and Regulatory Dynamics Under Abiotic Stresses
Source: Front Plant Sci. 2022 Jun 20;13:896945. doi: 10.3389/fpls.2022.896945 (PMC9252425; doi:10.3389/fpls.2022.896945)
Supplement: Supplementary file 3 [file Table_3.XLSX]

## Sheet: Poaceae-specific
Supplementary Table 3A. Poaceae sequences belonging to Poaceae-specific clusters.
Species name	Sequence name	PS1 motif (AGECLDLFPLAPGDJRRGAAA)	PS2 motif (LTPGCLPLFPLAPGDV)	motif 12 -Jiang (AEADPLTSLTLGLPGLSEAEL)
Setaria italica - Poaceae	Seita.6G168800	APACLDLFPLRAGEMREATAA	#N/A	EEDVASIGLTLGSPGLSDAEL	Poaceae-specific Group A
Miscanthus sinensis - Poaceae	Misin07G294000	AVACLDLFPLSAGAMGEATAA	#N/A	DVAVEPIGLKLGSPGLSDAEL
Saccharum spontaneum - Poaceae	Sspon.06G0021460-2D	AVACLDLFPLSAGAMGEATAA	#N/A	DVAVEPIGLKLGSAGLSDAEL
Saccharum spontaneum - Poaceae	Sspon.06G0021460-1B	AVACLDLFPLSAGTMGEPTAA	#N/A	DVAVEPIGLKLGSPGLSDAEL
Brachipodium - Poaceae	Bradi3g37360	VPVCLELFPLTAGSLKEEAAA	#N/A	GEGDVVTDLTLGLPGGEAEEA
Lolium perenne - Poaceae	LP003258	LPACLELFPLKAGVMEEEAAA	#N/A	AEDDVATGLTLGLPGLREADA
Sorghum bicolor - Poaceae	Sobic.007G146500	AVVCLDLFPLRARAMGEATAA	#N/A	AVEPIGLGLKLGSPGLSDAEL
Triticum aestivum - Poaceae	TraesCS4A02G047900	VRVCLQLFPMTAGVLEEEAEA	#N/A	AEGDVTTDLTLGLPGLGEASA
Oryza sativa subsp. japonica - Poaceae	LOC_Os08g34960	APVCLQLFPARAGGVKEAGLF	#N/A	EEEDVATSLTLGLPVLCEAEL
Oryza sativa subsp. japonica - Poaceae	LOC_Os03g13310	VPELLKLFPLAPGDLKDNASA	#N/A	VQQRPSGGLALGLGGGGGAGQ
Oryza brachyantha - Poaceae	OB03G19910	LPECLELFPLSLGDVMDNATG	RAPACLPLFPLTPGFH	#N/A	Poaceae-specific Group B
Phyllostachys edulis - Poaceae	PH01000723G0640	AMECLELMPLAPGDVRDNAGA	PTRPCLPLFPLVRGDV	#N/A
Lolium perenne - Poaceae	LP023458	LWECLQLFPLAPGDVRRPTAG	LTPGCLPLFPLEKGEC	#N/A
Brachipodium - Poaceae	Bradi1g68800	TGACLELFPMAPGDIRSNAGA	LTQGCLSLFPLASGDV	#N/A
Hordeum vulgare - Poaceae	HORVU4Hr1G064780	TRECLDLFPLAPGDIIRGNAA	VTPRCLPLFPGSPEDV	#N/A
Triticum aestivum - Poaceae	TraesCS4D02G232600	ARECLELFPLAPGDIRGNAGA	VTPGCLPLFPLASGDV	#N/A
Triticum aestivum - Poaceae	TraesCS4A02G075400	ARKCLDLFPLAPGDIRANAAA	VTPRCLPLFPDSAEEV	#N/A
Triticum durum - Poaceae	TRITD4Av1G029120	ARKCLDLFPLAPGDIRANAAA	VTPRCLPLFPDSAEEV	#N/A
Triticum durum - Poaceae	TRITD5Bv1G023620	ARKCLDLFPLAPGDIRANAAA	VTPRCLPLFPGLAEEV	#N/A
Triticum aestivum - Poaceae	TraesCS4D02G232800	ARKCLDLFPLAPGDIRANAAA	VTPRCLPLFPGSAEEV	#N/A
Triticum aestivum - Poaceae	TraesCS5B02G056600	ARKCLDLFPLAPGDIRANAAA	VTPRCLPLFPGLAEEV	#N/A
Triticum durum - Poaceae	TRITD4Bv1G140200	ERECLELFPLAPGDITGNTGA	VMPGCLPLFPLMSGDV	#N/A
Triticum aestivum - Poaceae	TraesCS4B02G231200	ERECLELFPLAPGDITGNTGA	VMPGCLPLFPLMSGDV	#N/A
Triticum aestivum - Poaceae	TraesCS4A02G075200	ARECLELFPLVPGDIRGDAGT	VTPGCLPLFPLASGDV	#N/A
Triticum durum - Poaceae	TRITD4Bv1G140220	ARKCLDLFPLAPGDIRADVDA	VTPRCLPLFPGSAEEV	#N/A
Triticum aestivum - Poaceae	TraesCS4B02G231300	ARKCLDLFPLAPGDIRADVDA	VTPRCLPLFPGSAEEV	#N/A
Triticum durum - Poaceae	TRITD4Av1G029150	ASECLELFPLVPGDIRGDAGT	VTPGCLPLFPLASGDV	#N/A
Miscanthus sinensis - Poaceae	Misin07G081600	SGECLKLFPLVAGDLVRGNNA	LPDGTLALFPLAPGDV	#N/A
Saccharum spontaneum - Poaceae	Sspon.03G0014130-1A	SGECLKLFPLVAGDLIRGNNA	LADGTLALFPLAPGDV	#N/A
Saccharum spontaneum - Poaceae	Sspon.03G0014130-2B	SGECLKLFPLVAGDLIRGNNA	LADGTLALFPLAPGDV	#N/A
Sorghum bicolor - Poaceae	Sobic.001G443700	SGECLNLFPLVAGDLVRGNNA	LPDGTLVLFPLTPGDV	#N/A
Miscanthus sinensis - Poaceae	Misin05G156000	SGECLKLFPLVAGDLVWGNNA	LADGTLVLFPLAPGDV	#N/A
Miscanthus sinensis - Poaceae	Misin06G147800	SGACLKLFPLVAGDLVRGNNA	LADGTLVLFPLAPGDV	#N/A
Zea mays - Poaceae	Zm00008a030514	SGECLKLFPLVAGDLVRGSDA	DEISPLALFPLTPGGV	#N/A
Zea mays - Poaceae	Zm00001d009184	SGECLKLFPLVAGDLVRGSDA	DEISPLALFPLTPGGV	#N/A
Zea mays - Poaceae	Zm00007a00012848	SGECLKLFPLVAGDLVRGSDA	DEISPLALFPLTPGGV	#N/A
Miscanthus sinensis - Poaceae	Misin02G403200	SGECLNLFPLVAGDLVRGNNN	LPDGTLVLFPLTPGDV	#N/A
Setaria italica - Poaceae	Seita.9G476600	SGACLKLFPLAPGDLVGGNDS	LSDGTLPLFPLTSGDV	#N/A
Cenchrus americanus - Poaceae	Pgl_GLEAN_10024234	SGACLKLFPLAPGDLVGGDNP	LSDGTLPLFPLASGDV	#N/A
Sorghum bicolor - Poaceae	Sobic.003G164500	SGQCLKLFPLVAGDLARGNSA	LSDGTLVLFPLAPGDL	#N/A
Setaria italica - Poaceae	Seita.3G079100	SGACLDLFPLVPGDLINKARN	RHDGTLPLFPLVPGDV	#N/A
Oropetium thomaeum - Poaceae	Oropetium_20150105_25971	SSSCLNLFPLASGDIVSRSDA	RTTTTLALFRLAHGDV	#N/A
Oropetium thomaeum - Poaceae	Oropetium_20150105_00632	GASCLNLFPLAPGDVVGGDAS	#N/A	#N/A

## Sheet: Poaceae-unique and basal
Supplementary Table 3B. Sequences belonging to Poaceae unique and basal clusters and related motifs.
Species name	gene ID	R2R3 (PGRSARQCRDRWRDHLARDVNHRP)	PS3 (RCVVRJRLPPA)	PS4 motif (KAPENIIARSEQHAKTRRKLDLLSSPVELKVSSVAVNSQRPLQKREQMSP)	PS5 motif (LBISDLLDMSYCDSLMIFPPDSPHDGNSI)
Saccharum spontaneum - Poaceae	Sspon.04G0030430-1C	PGRSARSCRDRWRHHLARDVYHRP	ASWVRLRLPRA	#N/A	#N/A	Unique-Poaceae clade
Miscanthus sinensis - Poaceae	Misin07G553800	PGRSARSCRDRWRHHLARDVYHRP	GIVVRLRLPRA	#N/A	#N/A
Oryza sativa subsp. japonica - Poaceae	LOC_Os03g25304	PRRSPGQCRDRWRDHLARDVYHRP	RIVLRIRIPPA	#N/A	#N/A
Oryza sativa subsp. japonica - Poaceae	LOC_Os07g25370	PRRSARSCRDRWRHHLARDVYHRP	RCVVRLKLPPA	#N/A	#N/A
Oryza sativa subsp. japonica - Poaceae	LOC_Os01g11200	RRRSPKQCRDRWRDHLARDVYHRP	RIILRIRLSPA	#N/A	#N/A
Sorghum bicolor - Poaceae	Sobic.004G353650	PGRSARSCRHRWRHHLARDVYHRP	GIVVRLRLPRA	#N/A	#N/A
Setaria italica - Poaceae	Seita.1G374700	TGRSSRQCRDRWRHHLARDVYHRP	APVLRIRPPPA	#N/A	#N/A
Oryza brachyantha - Poaceae	OB01G16990	RRRTPGQCRDRWRDHLARDVYHRP	RIVVRIRVSQA	#N/A	#N/A
Oryza brachyantha - Poaceae	OB03G28050	RHRSPRQCRDRWRDHLARDVYRRP	RLVLRIMIPLS	#N/A	#N/A
Triticum aestivum - Poaceae	TraesCS1A02G244500	PGRSYALCRDRWRDHLARDVYHRA	MLLVRLKLPRA	#N/A	#N/A
Oryza sativa subsp. Indica-Poaceae	OsR498G0612035900.01	SRRSPAQCRDRWRDHLARDVFHRP	RCVVRIRLPPA	#N/A	#N/A
Oryza sativa subsp. japonica - Poaceae	LOC_Os06g14710	SRRSPAQCRDRWRDHLARDVFHRP	RCVVRIRLPPA	#N/A	#N/A
Oryza brachyantha - Poaceae	OB10G16010	PRRSARSCRDRWRHHLTRDLYHRP	RLIVRLRLPPA	#N/A	#N/A
Oryza sativa subsp. japonica - Poaceae	LOC_Os06g14700	RKRSPVQCRDRWRDHLARDVFHRP	CVVLRIKLPAA	#N/A	#N/A
Oryza sativa subsp. japonica - Poaceae	LOC_Os03g19630	RRRSPAQCRDRWRDHLARDVFHRH	RCVVRIRLPPA	#N/A	#N/A
Oryza sativa subsp. japonica - Poaceae	LOC_Os06g14010	RRRSPAQCRDRWGDHLARDVFHRP	RCVLRFRLPPA	#N/A	#N/A
Oropetium thomaeum - Poaceae	Oropetium_20150105_04723	PGRSPSLCRYRWRDHLARHVYHRP	QCIARISLPRA	#N/A	#N/A
Oryza sativa subsp. japonica - Poaceae	LOC_Os02g49250	PGRSGDSCRARWRHHLARDVYHRP	#N/A	#N/A	#N/A
Brachipodium - Poaceae	Bradi2g42936	PGRSHKLCRDRWRDHLARDLYSRA	MLIVRLRLRRG	#N/A	#N/A
Saccharum spontaneum - Poaceae	Sspon.04G0012800-1A	PGRSREQCRERWMFYLDPAVNNQP	#N/A	NVSERQIARSSLPVVTKEKEVLPSSSVVQKVSCVAANFETSLQKKESTNY	ANIAELLDMSYCDSLMIVPPDSPNNGNSM	Poaceae Basal clade
Triticum durum - Poaceae	TRITD6Bv1G114040	PGRSAPQCRQRWRYKIDSAINKEA	#N/A	KAPENIIARSEQHAKTRRKLDLLSSPVELKSSSHEVNSQRPLQQREQMSP	LDISDLMEMSYFDNLLIFPPGSPHDGNSI
Triticum durum - Poaceae	TRITD6Av1G109670	PGRSAPQCRQRWRYKIDSAINKEA	#N/A	KAPENIIARSEQHAKTRRKLDLLSSPVELKSSSYEVNSQRPLQQREQMSP	LDISDLMEMSYFDNLLIFPPGSPHDGNSI
Triticum aestivum - Poaceae	TraesCS6D02G179100	PGRSAPQCRQRWRYKIDSAINKEA	#N/A	KAPENIIARSEQHAKTRRKLDLLSSPVELKSSSHEVNSQRPLQQREQMSP	LDISDLMEMSYFDNLLIFPPGSPHDGNSL
Triticum aestivum - Poaceae	TraesCS6B02G228500	PGRSAPQCRQRWRYKIDSAINKEA	#N/A	KAPENIIARSEQHAKTRRKLDLLSSPVELKSSSHEVNSQRPLQQREQMSP	LDISDLMEMSYFDNLLIFPPGSPHDGNSI
Triticum aestivum - Poaceae	TraesCS6A02G198000	PGRSAPQCRQRWRYKIDSAINKEA	#N/A	KAPENIIARSEQHAKTRRKLDLLSSPVELKSSSYEVNSQRPLQQREQMSP	LDISDLMEMSYFDNLLIFPPGSPHDGNSI
Hordeum vulgare - Poaceae	HORVU6Hr1G044640	PGRSAPQCRQRWRYKIDSAINKEA	#N/A	KAPENIIARSEQHAKTRRKLDLLSSPVELKSSSHEVNSQRPLQQREQMSP	LDISDLMEMSYFDNLLIFPPGSPPDGNSM
Brachipodium - Poaceae	Bradi3g10067	PGRSAQQCRQRWRYKVDSAINKEA	#N/A	NAPQKIIVRSEQHARTRRKLDILSSPVELKVSTVAVNSERPLQKKEQMGP	LDISDLMEMSYFDSFMIFPPDSPHDGNSL
Miscanthus sinensis - Poaceae	Misin08G117600	PGRSREQCRERWMFYLDPAVNNQP	#N/A	#N/A	#N/A
Miscanthus sinensis - Poaceae	Misin07G369100	PGRSREQCRERWMFYLDPAVNNQP	#N/A	NVLERQIARSSLPVVTKEKEALPSSSVVQKVSCVAAKFSTSLEKKESTNY	ANIAELLDMSYCDSLMIVPPDSPNDGNSM
Sorghum bicolor - Poaceae	Sobic.004G123200	PGRSRRQCQERWMYYLDPAVNNQP	#N/A	NVSEGQIARSSLPVVTKEKEVLPSSSVDQKVSCVAAKFSTSLPKKELANC	ANIAELLDMSYCDSLMIVPPDSPNDGNSM
Setaria italica - Poaceae	Seita.1G007300	PGRSRKQCRDRWTHYLDPAVNQMP	#N/A	QMVDGRTVGSSLRILTEEKLVSPLSSVDEKVSCVAANSPKPLKEEESTNF	ASIADLLDMSYCESLMVIAPDSTNDEDFK
Setaria italica - Poaceae	Seita.1G120500	TGRSPNQCRERWMFYLDPAVNNQP	#N/A	#N/A	SNIADLLDMSYCESLMIVPPDSPNHRNSM
Brachipodium - Poaceae	Bradi3g10075	PLRSRYQCRERWTYYLNPALNRQA	#N/A	#N/A	SDIADLLDMSYCESLMIIPPDSPQSGNGG
Sorghum bicolor - Poaceae	Sobic.004G123400	PGREAKQCRIRWTRSLDPAINKEG	#N/A	KVSEKVLAKSKQRARARRKLDFLSTPVELKVCTAAASCARPPLKMDQMSP	VNASDLLDMSYCDDLIIDSPCYPHDGSFI
Miscanthus sinensis - Poaceae	Misin08G117800	PGREAKQCRIRWTRSLDPAINKEV	#N/A	KVSEKVLAKSKQRARARRKLDFLSTPVELKVYTAAASCQRPPLKMDQTSP	ANASDLLDMSYCDGLIIDSPRYPHDGSFI
Setaria italica - Poaceae	Seita.1G007400	PSRNAQQCRIRWTRSLDPAINKED	#N/A	KVSEKIMAKSKQRARARKKLDFLSTPVELKVCTAAASCQRPPPKMEQTTP	ADASDLLDMSYCDGLMIDSPLYLHGSSFI
