# Supplementary material for: R2R3-MYBs in Durum Wheat: Genome-Wide Identification, Poaceae-Specific Clusters, Expression, and Regulatory Dynamics Under Abiotic Stresses
Source: Front Plant Sci. 2022 Jun 20;13:896945. doi: 10.3389/fpls.2022.896945 (PMC9252425; doi:10.3389/fpls.2022.896945)
Supplement: Supplementary file 4 [file Table_4.XLSX]

## Sheet: 233 TdMYBs_MEME
Supplementary Table 4A. MEME analysis on the 233 R2R3-TdMYB proteins.
Motif	Motif sequence	notes	E-value	Sites	WIDTH	best possible match
1	GNRWSAIAAHLPGRTDNEIKNYWNTHJKK	R2: aa 75-103	1.6e-5533	233	29	GNRWSQIARHLPGRTDNEIKNYWNTHIKK
2	RCGKSCRLRWINYLRPDJKRG	R2-R3: aa 37-57	2.6e-4197	233	21	RCGKSCRLRWINYLRPDIKRG
3	KKGPWTPEEDEKLVAYIARHG	R2: aa 2-22	1.2e-2790	233	21	KKGPWTPEEDEKLVNYIQKHG
4	FTDEEEELIIQLHAL	R3: aa 59-74	7.4e-1556	230	15	FTDEEEDLIIQLHAI
5	NWRALPKLAGL	R2: aa 25-35	1.4e-923	189	11	CWRAVPKKAGL
6	MGRAPCCDKAG	31 (VIII)	3.8e-672	111	11	MGRAPCCDKVG
7	KLRQMGIDPVTHKPLTDAAAA	32 (VIII);S24	8.3e-617	71	21	KLRQMGIDPVTHKPLTDFFAA
8	HAKQLKCDVNSARFRDVMRYLWMPRLLER	S20	4.5e-234	14	29	HAKQLKCDVNSQQFKDVMRYLWMPRLVER
9	ADEDAGFGAADYSCVLDVSENLGYGESSSNSSNWNYGGEVG		3.7e-226	10	41	ADEDAGFGAADYSCVLDVSENLGYGESSSNSSNWNYGGEVG
10	SSESEEFQIDDSFWSETLAMSVDSSGSGM		1.4e-150	10	29	SFESEEFQIDDSFWSETLAMSVDSSGSGM
11	EDRKPLAAAADGSLAPKQSAVFDPFPVCADYGGGFADDLGAANAAALYGQFGG		4.7e-209	8	53	EDRKPLAAAADGSLAPKQQAVFDPFPVCADYGGGFADDLGAANAAALYGQFGC
12	QMNCLQPGYLCNTSNFAEQHVVQQQLTNDTSPGTSSFAAAEPADQLCNTAASF		1.8e-207	7	53	QMNCLQPGYLCNTSNFAEQHVVQQQLTNDMSPGTSSFAAAEPADQLCNTAASF
13	ASPSSSNDEMDFWVTLFMQAGDIQSLSQI		3.2e-133	10	29	ASPSSSNDEMDFWVTLFMQAGDIQSLSQI
14	PPPPPPPPPSSYPFSPEFAAAMQEMIRDEVRRYISGVGCGA	14 (IV);S22.2	7.4e-126	8	41	PPPPQPQPPSSYPFSPEFVAMMQEMIRDEVCRYMSGVGCGA
15	NWTAIARGLPG	R2: aa 25-35	5.4e-100	38	11	NWTAICRKLPG
16	PRILEGINGQDLVSGQVPDIQIPSSSFFEHEQPIINGTNQNSDYSANSGEGEK		6.2e-095	4	53	PRIMEGINGQDLVTGQVPDIQIPSSSFFEHEQPIINCTNQNSDYSANSGEGEK
17	LLWAAAAASLGGLDTGALMQAQLLQQLLQA		7.4e-075	7	30	LLWAAAAASLGGLDTGALMQAQLLQQLLQA
18	DFPISNLGDACSTSSCDAEGNSTQLPIWSDSFYDEFMSEFA		4.6e-073	4	41	DFPISNLGDACSTSSCDAVGNSTQLPIWSDSFYDEFMSEFA
19	PGAVASIRPHAPVLPKVMFADWLDMDMDY	S21	2.7e-076	6	29	PGAVASIRPHAPVLPKVMFADWLDMDMDY
20	CGAGDPLTELRLWPAARVVFDVMPLQAYR		6.6e-070	5	29	CGAGDPLTELRLWPAPRVVFDVMPLQAYR
21	QEQSLLANFEFNLEQYF		4.8e-062	10	17	QEQSLLANFEFNLEQYF
22	SSSKTSGQAAPKRKAKKPAVA		7.2e-063	8	21	SSSKTSGQAAPKRKAKKPAVA
23	QSTSTSSATDYSMASSLENTG		1.3e-065	23	21	QSTSTSSATDYSMASSLENTG
24	CKNNGGGGVSCEQTPASSPFDGLESLNLMDDLNTDGGWKDLLEQMSWLNSSEL		1.3e-077	4	53	CKNNGGGGVSCEQTPASSPFDGLESLNLMDDLNTDGGWKDLLEQMSWLNSSEL
25	QVEDLLDMDWEGFASHLWDQPSQSDLLQTAEPQAMTGSESDELESFVSWLLSD		1.9e-113	5	53	QVEDLLDMDWEGFASHLWDQPSQNDLLQTAEPQAMTGSESDELESFVSWLLSD
26	MELPDLCSLESDSFWKDILEDSYRL	S10	2.6e-071	7	25	MELPDLCSLESDSFWKDILEDSYRL
27	GQVYRPVARAGGFEPADCAMSQRHEEEEE		9.2e-069	7	29	GQVYRPVARAGGFEPADCAMSQRHEEEEE
28	GNGLYDPDFTWGDFIDDQEALSYAPQLPDVSFSNLPGQYFESKNHGFMDQVNQ		1.3e-072	4	53	GNGLYDPDFTWGDFIDDQEALSYAPQLPDVSFSNLPGQYFESKNCGFMDQVNQ
29	SFTYQSCQPZTPPIIGIGGGELHGGSSCFSSILKGTPADMDGYLMDQIWKEIE		5.3e-069	4	53	SFTYQSCQPQTPPIIGIGGQETHNGTTCFTSILKGTPAVMDGYLMDQIWMEIE
30	EEERPCKRASVTPESTSGSGSGSGSGSDRSDLSHGGVF	motif 10 (IV)	2.0e-068	5	38	EEERPCKRASVTPESTSGSGSGSGSGSDRSDLSHGGVF
31	HMQGGAGFCDLLSMSEFLGIN		2.7e-064	9	21	HMQGGAGFCDLLSMSEFYGIN
32	PQLIALANLRQLVEQRPWDDQSA		1.6e-055	6	23	PQLIALANLRQFVEQRPWDDQSA
33	GNFGDSGPATGAWDMNALKLQVDAAKFQLLQGLVRALTTAAAPAPAPGMDNLM		3.2e-078	6	53	GNFGDSGPMTGAWNMNALKLQFDAAKFQLWQGYVRALTTAAAPFPAPCMDNLM
34	LNSKRRLKKKTSQQPPPGQLTLLEEYIRSKMPHDESPAPPSPVSPVAYDGQVS		4.4e-086	8	53	LNSKRRFKKKTSQQPPPGQFTLLEEYIRDKMMHTENPAPPQPVSPVYYFGQVH
35	TPVSRSAVFSEAELILSSPVGGPHMPPLVSAESYVYSRGSM		1.0e-059	4	41	TPVSRSAVFSEAELILSSPVGGPHMPPLVSAESYVYSRGSM
36	MQPVPEPTKSKEGSSPVDTISTTSSQADPDRDQQPINNMTCGVPCSEEAMVMD		2.6e-051	3	53	MQPVPEPTKSKEGSSPVDTISTTSSQADPDRDQQPINNMTCGVPCSEEAMVMD

## Sheet: 139 TdMYB homeologs_MEME
Supplementary Table 4B. MEME analysis on the 139 TdMYB homeologs: protein motif localisation of one for each homeolog couple, starting from genome A-localised MYB and considering the corresponding B or U homeologs when related TdAMYB was missing.
Motif	Motif sequence	notes	E-value	Sites	WIDTH	best possible match
1	GNRWSTIAAHLPGRTDNEIKNYWNTHLKK	R3: aa 75-103	5.1e-3238	139	29	GNRWSQIARHLPGRTDNEIKNYWNTHIKK
2	RCGKSCRLRWTNYLRPDJKRG	R2-R3: aa 37-57	5.0e-2457	138	21	RCGKSCRLRWINYLRPDIKRG
3	KKGPWTPEEDEKLVAYIQRHG	R2: aa 2-22	4.2e-1608	139	21	KKGPWTPEEDEKLVNYIQKHG
4	FTDEEEELIIQLHAL	R3: aa 59-74	2.3e-911	139	15	FTDEEEELIIQLHAI
5	NWRSLPKLAGL	R2: aa 25-35	1.6e-516	112	11	CWRSVPKKAGL
6	MGRSPCCDKAG	31 (VIII)	4.6e-390	68	11	MGRSPCCDKVG
7	KLLQMGIDPVTHRPLTDASAA	32 (VIII);S24	2.3e-336	43	21	KLRQMGIDPVTHKPLTDAFAA
8	QMNYLQPGYLCNTSNFAEQHVVQQQLTNDMSPGTSSFAAAEPADQLCNTAASF		4.7e-162	6	53	QMNYLQPGYLCNTSNFAEQHVVQQQLTNDMSPGTSSFAAAEPADQLCNTAASF
9	DYSCVLDVSENLGYGESSSNSSNWNYGGEVGSVLDGEVLHW		6.8e-081	5	41	DYSCVLDVSENLGYGESSSNSSNWNYGGEVGNVLDGEVLHW
10	HAKQLKCDVNSARFRDVMRYLWMPRLLER	S20	6.2e-080	7	29	HAKQLKCDVNSQQFRDVMRYLWMPRLLER
11	EELPLLCSLESDSFWKDJLEDSYRL	S10	7.7e-082	10	25	MELPNMCSLETDSFWKDILEDMYWL
12	ESEEFQIDDSFWSETLAMSVDSSGSGMET		4.3e-067	6	29	ESEEFQIDDSFWSETLAMSVDSSGSGMET
13	LLWAAAAASLGGLDTGALMQAQLLQQLLQ		1.9e-059	6	29	LLWAAAAASLGGLDTGALMQAQLLQQLLQ
14	GVDQNMLLQQCQWDGMNNLPALTNSAPASGMHNISGMFDGF		1.7e-057	4	41	GVDQNMLLQQCQWDGMNNLPALTNSAPTSGMHNISGMFDGF
15	APPSDMTCGAGDPLTELRLWPAPRVVFDVMPLQAYRM		3.5e-058	4	37	APPSDMTCGAGDPLTELRLWPAPRVVFDVMPLQAYRM
16	ASPSSSNDEMDFWVTLFMQAGDIQSLSQI		4.5e-061	5	29	ASPSSSNDEMDFWVTLFMQAGDIQSLSQI
17	NWTAIARGLPG	R2: aa 25-35	4.0e-043	22	11	NWTTICRYLPG
18	PESTSGSGSGSGSGSDRSDLSHGGAFGLGQVYRPVARAGGFEPADCAMSQRHE	motif 10 (IV)	4.2e-034	3	53	PESTSGSGSGSGSGSDRSDLSHGGAFGLGQVYRPVARAGGFEPADCAMSQRHE
19	PDAEEEDRKPLAAAADGSLAPKQSAVFDPFPVCADYGGGFADDLGAANAAALY		4.3e-055	4	53	PDAEMEDRKPLAAAADGSLAPKQTAVFDPFPVCADYGGGFADDLGAANAAALY
20	IRPHAPVLPKVMFADWLDMDM	S21	9.3e-033	4	21	IRPHAPVLPKVMFADWLDMDM
21	LAAAGNFGGAGSATGAWDMNALKLQVDAAKFQLLQGLVRALTTAAVPAPAPGM		3.4e-063	4	53	LAAAGNFGGAGSATGAWDMNALKLQVDAAKFQLLQGLVRALTTAAVPAPAPGM
22	HAPSQQGQTRPWAPSAARQAAGPEVTPRCLPLFPGSAEEVPEADTSAAARKC		3.1e-046	4	52	HAPSQQGQTRPWAPSAARQAAGPEVTPRCLPLFPGSAEEVPEADTSAAARKC
23	NAPPDPMVADDQECKNNGGGGVSCEQTPASSPFDGL		8.3e-040	4	36	NAPPDPMVADDQECKNNGGGGVSCEQTPASSPFDGL
24	DVAPAGDWSPAQEFGGLLEPM		1.9e-035	6	21	DVAPAGDWSPVQEFGGLLEPM
25	IGSNNSTTGLIANLAAANSVL		6.0e-033	8	21	IGYNNTTTGLIANLAAANSVL
26	QLLHQYQLQQQQQHRQYLHALHLLQQQQQZMQMQLQENHHQQQQQQVMMMQQQ		1.2e-031	2	53	QLLHQYQLQQQQQHRQYLHALHLLQQQQQQMQMQLQENHHQQQQQQVMMMQQQ
27	EHKFSLPCQEQSLLANFEFNLEQYF		3.8e-031	4	25	EHKFSLPCQEQSLLANFEFNLEQYF
28	YPFSPEFAAAMQEMIRDEVRRYISGV	14 (IV);S22,2	3.8e-030	4	26	YPFSPEFAAAMQEMIRDEVRRYISGV
29	HGFHHDSSHSHFHZPSPSPNP		1.6e-024	6	21	HGFHHDSSHSHFHQPSPSPNY
30	QSLSMSPEQSLSTSSATDYSMASSLENTG		7.4e-029	4	29	QSLSMSPEQSLSTSSATDYSMASSLENTG
31	QQAGHAPGGAPDTGVLVSGFGSPPSTFIMPMGPHAAAGYGSEAVPVEIPVVRR		1.2e-028	5	53	QQFGHIPGGFPDTGVVVSGFGMPPSTFIMPMGPHAFAGYGSEAVPVEIPVVRR
32	VSPPSAGEQKKGGKAPKAKTKMADVPAPTPSPEGSSPTTTITTTYSHANP		7.4e-026	6	50	VVPPSYHEQKHGGKKPMKKIKCVVVPAPTPSPHGSYPTTTITTTYYHANP
33	QVEDLLDMDWEGFASHLWDQPSQSDLLQTAEPQAMTGSESDELESFVSWLLS		1.2e-036	3	52	QVEDLLDMDWEGFASHLWDQPSQSDLLQTAEPQAMTGSESDELESFVSWLLS
34	AATPVSRSAVFSEAELILSSPVGGQHMPPLVSAESYVYSRGSMDGAGGVV		3.3e-037	3	50	AATPVSRSAVFSEAELILSSPVGGQHMPPLVSAESYVYSRGSMDGAGGVV
35	SSSKTSGQAAPKRKAKKPAVA		5.2e-025	5	21	SSSKTSGQAAPKRKAKKPAVA
36	LKSKRRLKKKTSQQPPPGQFTLLEEYIRDKEPADENPAPP		2.7e-024	4	40	LKSKRRFKKKTSQQPPPGQFTLLEEYIRDKMMHTENPAPP
