# Supplementary material for: R2R3-MYBs in Durum Wheat: Genome-Wide Identification, Poaceae-Specific Clusters, Expression, and Regulatory Dynamics Under Abiotic Stresses
Source: Front Plant Sci. 2022 Jun 20;13:896945. doi: 10.3389/fpls.2022.896945 (PMC9252425; doi:10.3389/fpls.2022.896945)
Supplement: Supplementary file 5 [file Table_5.XLSX]

## Sheet: Foglio1
Supplementary Table S5. RNA-seq experiments extracted from Sequence Read Archive (SRA) database
SRA accession number	SRA study	Study code	Species	Stress	Tissue	Publication	Publication link
PRJEB20904	ERP023105	a	Triticum turgidum subsp. durum	Drought	Root	Cagirici et al. 2017	https://www.nature.com/articles/s41598-017-11170-8#citeas
PRJNA353753	SRP094621	b	Triticum turgidum subsp. durum	Nitrogen	Root, Leaf-stem, Flag leaf, Spike	Curci et al. 2017	https://www.nature.com/articles/s41598-017-01377-0
PRJNA773969	SRP342868	c	Triticum turgidum subsp. durum	Heat	Grain	Arenas-M et al. 2022	https://www.ncbi.nlm.nih.gov/pmc/articles/PMC8747107/
PRJNA641098	SRP268301	d	Triticum turgidum subsp. durum	Heat, Drought, Heat + Drought	Flag leaf	Liu et al. 2020	https://pubmed.ncbi.nlm.nih.gov/32825615/
PRJNA644573	SRP270662	e	Triticum turgidum subsp. durum	Heat, Drought, Heat + Drought	Grain	Liu et al. 2020	https://www.mdpi.com/1422-0067/21/20/7772
PRJNA680308	SRP293764	f	Triticum turgidum subsp. durum	Drought	Flag leaf, Grain	Liu et al. 2021	https://www.nature.com/articles/s41598-021-83074-7
